# Supplementary material for: Engineered Saccharomyces cerevisiae for the Enhancement of Glucosamine Accumulation by the Consumption of Glucose and Ammonium Based on Synthetic Biological Pathways
Source: Foods. 2025 Aug 10;14(16):2783. doi: 10.3390/foods14162783 (PMC12385614; doi:10.3390/foods14162783)
Supplement: Supplementary file 1 [file foods-14-02783-s001.zip]

Archive with 1 entries (1 files):
- foods-3775950-supplementary.xls
