# Supplementary material for: Engineered Saccharomyces cerevisiae for the Enhancement of Glucosamine Accumulation by the Consumption of Glucose and Ammonium Based on Synthetic Biological Pathways
Source: Foods. 2025 Aug 10;14(16):2783. doi: 10.3390/foods14162783 (PMC12385614; doi:10.3390/foods14162783)
Supplement: Supplementary file 1 [file foods-14-02783-s001.zip › foods-3775950-supplementary.xls]

## Sheet: foods-3775950-supplementary
Gene id	MeanTPM (F2)	MeanTPM (L3)	log2FoldChange	pValue	qValue	result	GeneName	GeneDescription	GO	KEGG	KOG
YMR303C	13604.3	885.223	3.94188	0	0	up	ADH2	alcohol dehydrogenase ADH2	GO:0000947,GO:0004022,GO:0005737,GO:0006067,GO:0006116,GO:0008270,GO:0016491	K13953-ko00010 Glycolysis / Gluconeogenesis;ko00620 Pyruvate metabolism;ko00071 Fatty acid degradation;ko00350 Tyrosine metabolism;ko00830 Retinol metabolism;ko00625 Chloroalkane and chloroalkene degradation;ko00626 Naphthalene degradation;ko00980 Metabolism of xenobiotics by cytochrome P450;ko00982 Drug metabolism - cytochrome P450	KOG0023-Alcohol dehydrogenase, class V[Q]
YOL086C	659.425	8328.46	-3.65877	0	0	down	ADH1	alcohol dehydrogenase ADH1	GO:0000947,GO:0004022,GO:0005737,GO:0006116,GO:0008270,GO:0016491,GO:0019170,GO:0043458	K13953-ko00010 Glycolysis / Gluconeogenesis;ko00620 Pyruvate metabolism;ko00071 Fatty acid degradation;ko00350 Tyrosine metabolism;ko00830 Retinol metabolism;ko00625 Chloroalkane and chloroalkene degradation;ko00626 Naphthalene degradation;ko00980 Metabolism of xenobiotics by cytochrome P450;ko00982 Drug metabolism - cytochrome P450	KOG0023-Alcohol dehydrogenase, class V[Q]
YJL052W	671.826	8313.89	-3.62936	0	0	down	TDH1	glyceraldehyde-3-phosphate dehydrogenase (phosphorylating) TDH1	GO:0004365,GO:0005737,GO:0005739,GO:0005811,GO:0006006,GO:0006094,GO:0006096,GO:0009277,GO:0050661,GO:0051287	K00134-ko00010 Glycolysis / Gluconeogenesis;ko00710 Carbon fixation in photosynthetic organisms;ko04066 HIF-1 signaling pathway;ko05130 Pathogenic Escherichia coli infection;ko05132 Salmonella infection;ko05010 Alzheimer disease;ko05415 Diabetic cardiomyopathy	KOG0657-Glyceraldehyde 3-phosphate dehydrogenase[G]
YCR010C	8985.31	21.4747	8.70879	0	0	up	ADY2	Ady2p	GO:0005774,GO:0005886,GO:0006846,GO:0006847,GO:0008519,GO:0015123,GO:0015696,GO:0016021,GO:0019740,GO:0051321,GO:0055085	-	-
YKL152C	753.819	9496.53	-3.65511	0	0	down	GPM1	phosphoglycerate mutase GPM1	GO:0004619,GO:0005739,GO:0005741,GO:0005758,GO:0005829,GO:0006094,GO:0006096,GO:0043456,GO:0046538	K01834-ko00010 Glycolysis / Gluconeogenesis;ko00680 Methane metabolism;ko00260 Glycine, serine and threonine metabolism;ko04922 Glucagon signaling pathway;ko05230 Central carbon metabolism in cancer	KOG0235-Phosphoglycerate mutase[G]
YGR254W	787.362	6252.5	-2.98933	0	0	down	ENO1	phosphopyruvate hydratase ENO1	GO:0000015,GO:0000287,GO:0000324,GO:0004634,GO:0005739,GO:0006094,GO:0006096,GO:0032889	K01689-ko00010 Glycolysis / Gluconeogenesis;ko00680 Methane metabolism;ko03018 RNA degradation;ko04066 HIF-1 signaling pathway	KOG2670-Enolase[G]
YKL060C	2722.63	11369.2	-2.06205	0	0	down	FBA1	fructose-bisphosphate aldolase FBA1	GO:0004332,GO:0005739,GO:0005829,GO:0005886,GO:0006094,GO:0006096,GO:0008270,GO:0009277	-	KOG4153-Fructose 1,6-bisphosphate aldolase[G]
YDR345C	261.104	3701.56	-3.82544	0	0	down	HXT3	hexose transporter HXT3	GO:0005351,GO:0005353,GO:0005355,GO:0005886,GO:0005887,GO:0008645,GO:0015578,GO:0046323,GO:0055085	-	KOG0254-Predicted transporter (major facilitator superfamily)[R]
YBR072W	15504.9	3896.87	1.99233	0	0	up	HSP26	chaperone protein HSP26	GO:0003729,GO:0005634,GO:0005737,GO:0006457,GO:0010494,GO:0034605,GO:0051082	-	KOG0710-Molecular chaperone (small heat-shock protein Hsp26/Hsp42)[O]
YHR174W	151.405	3764.35	-4.63592	0	0	down	ENO2	phosphopyruvate hydratase ENO2	GO:0000015,GO:0000287,GO:0000324,GO:0004634,GO:0005739,GO:0006094,GO:0006096,GO:0009898,GO:0016787,GO:0032889	K01689-ko00010 Glycolysis / Gluconeogenesis;ko00680 Methane metabolism;ko03018 RNA degradation;ko04066 HIF-1 signaling pathway	KOG2670-Enolase[G]
YPL240C	2812.34	451.746	2.63819	0	0	up	HSP82	Hsp90 family chaperone HSP82	GO:0000492,GO:0005524,GO:0005737,GO:0006457,GO:0006458,GO:0006626,GO:0006950,GO:0006970,GO:0032204,GO:0032212,GO:0042026,GO:0042623,GO:0042802,GO:0043248,GO:0051082	K04079-ko04141 Protein processing in endoplasmic reticulum;ko04151 PI3K-Akt signaling pathway;ko04217 Necroptosis;ko04621 NOD-like receptor signaling pathway;ko04612 Antigen processing and presentation;ko04659 Th17 cell differentiation;ko04657 IL-17 signaling pathway;ko04915 Estrogen signaling pathway;ko04914 Progesterone-mediated oocyte maturation;ko04626 Plant-pathogen interaction;ko05200 Pathw…	KOG0020-Endoplasmic reticulum glucose-regulated protein (GRP94/endoplasmin), HSP90 family[O]
YAL054C	1884.18	11.0353	7.41568	0	0	up	ACS1	acetate--CoA ligase 1	GO:0003987,GO:0005524,GO:0005634,GO:0005739,GO:0005783,GO:0005829,GO:0006085,GO:0016021,GO:0016208,GO:0016573,GO:0016880,GO:0019427,GO:0019654	K01895-ko00010 Glycolysis / Gluconeogenesis;ko00620 Pyruvate metabolism;ko00630 Glyoxylate and dicarboxylate metabolism;ko00640 Propanoate metabolism;ko00720 Carbon fixation pathways in prokaryotes;ko00680 Methane metabolism	KOG1175-Acyl-CoA synthetase[I]
YJR009C	90.2548	3794.54	-5.39378	0	0	down	TDH2	glyceraldehyde-3-phosphate dehydrogenase (phosphorylating) TDH2	GO:0004365,GO:0005737,GO:0005739,GO:0005811,GO:0006006,GO:0006094,GO:0006096,GO:0006915,GO:0009277,GO:0050661,GO:0051287,GO:0072593	K00134-ko00010 Glycolysis / Gluconeogenesis;ko00710 Carbon fixation in photosynthetic organisms;ko04066 HIF-1 signaling pathway;ko05130 Pathogenic Escherichia coli infection;ko05132 Salmonella infection;ko05010 Alzheimer disease;ko05415 Diabetic cardiomyopathy	KOG0657-Glyceraldehyde 3-phosphate dehydrogenase[G]
YKL217W	2037.21	117.765	4.11261	0	0	up	JEN1	Jen1p	GO:0005886,GO:0006849,GO:0015144,GO:0015355,GO:0016021,GO:0022857,GO:0035879,GO:0097079,GO:0097080	-	KOG0252-Inorganic phosphate transporter[P]
YAL038W	320.23	2845.94	-3.15173	0	0	down	CDC19	pyruvate kinase CDC19	GO:0000287,GO:0004743,GO:0005524,GO:0005737,GO:0006090,GO:0006096,GO:0016301,GO:0030955	K00873-ko00010 Glycolysis / Gluconeogenesis;ko00620 Pyruvate metabolism;ko04922 Glucagon signaling pathway;ko05203 Viral carcinogenesis;ko05230 Central carbon metabolism in cancer;ko05165 Human papillomavirus infection;ko04930 Type II diabetes mellitus	KOG2323-Pyruvate kinase[G]
YDR342C	1900.84	5394.44	-1.50484	0	0	down	HXT7	hexose transporter HXT7	GO:0005351,GO:0005353,GO:0005355,GO:0005886,GO:0005887,GO:0008645,GO:0015146,GO:0015578,GO:0046323,GO:0055085	K07299-ko04066 HIF-1 signaling pathway;ko04911 Insulin secretion;ko04922 Glucagon signaling pathway;ko04920 Adipocytokine signaling pathway;ko04919 Thyroid hormone signaling pathway;ko04976 Bile secretion;ko05200 Pathways in cancer;ko05230 Central carbon metabolism in cancer;ko05211 Renal cell carcinoma;ko05166 Human T-cell leukemia virus 1 infection;ko05415 Diabetic cardiomyopathy;ko04931 Insuli…	KOG0254-Predicted transporter (major facilitator superfamily)[R]
YKR097W	1450.7	19.0261	6.25263	0	0	up	PCK1	phosphoenolpyruvate carboxykinase PCK1	GO:0004612,GO:0005524,GO:0005829,GO:0006094,GO:0016301	-	-
YGR192C	6161.16	13928.2	-1.17674	0	0	down	TDH3	glyceraldehyde-3-phosphate dehydrogenase (phosphorylating) TDH3	GO:0003723,GO:0004365,GO:0005737,GO:0005739,GO:0005811,GO:0006006,GO:0006094,GO:0006096,GO:0006915,GO:0009277,GO:0050661,GO:0051287,GO:0072593	K00134-ko00010 Glycolysis / Gluconeogenesis;ko00710 Carbon fixation in photosynthetic organisms;ko04066 HIF-1 signaling pathway;ko05130 Pathogenic Escherichia coli infection;ko05132 Salmonella infection;ko05010 Alzheimer disease;ko05415 Diabetic cardiomyopathy	KOG0657-Glyceraldehyde 3-phosphate dehydrogenase[G]
YDR343C	2251.39	5721.63	-1.34561	0	0	down	HXT6	hexose transporter HXT6	GO:0005351,GO:0005353,GO:0005355,GO:0005886,GO:0005887,GO:0008645,GO:0015578,GO:0046323,GO:0055085	K07299-ko04066 HIF-1 signaling pathway;ko04911 Insulin secretion;ko04922 Glucagon signaling pathway;ko04920 Adipocytokine signaling pathway;ko04919 Thyroid hormone signaling pathway;ko04976 Bile secretion;ko05200 Pathways in cancer;ko05230 Central carbon metabolism in cancer;ko05211 Renal cell carcinoma;ko05166 Human T-cell leukemia virus 1 infection;ko05415 Diabetic cardiomyopathy;ko04931 Insuli…	KOG0254-Predicted transporter (major facilitator superfamily)[R]
YHR092C	36.1866	1252.85	-5.11361	0	0	down	HXT4	hexose transporter HXT4	GO:0005351,GO:0005353,GO:0005355,GO:0005886,GO:0005887,GO:0008645,GO:0015146,GO:0015578,GO:0046323	-	KOG0254-Predicted transporter (major facilitator superfamily)[R]
YIL057C	6506.34	3.84533	10.7245	0	0	up	RGI2	Rgi2p	GO:0005737,GO:0006112	-	-
YML054C	1176.2	77.0622	3.93197	0	0	up	CYB2	L-lactate dehydrogenase (cytochrome)	GO:0004460,GO:0005739,GO:0005743,GO:0005758,GO:0005829,GO:0006089,GO:0006626,GO:0010181,GO:0016491,GO:0020037,GO:0046872,GO:0070469	K11517-ko00630 Glyoxylate and dicarboxylate metabolism;ko04146 Peroxisome	KOG0538-Glycolate oxidase[C]
YBR067C	6778.69	1850.35	1.87321	0	0	up	TIP1	putative lipase	GO:0005199,GO:0005576,GO:0006950,GO:0009277,GO:0016298,GO:0031225,GO:0031505	-	-
YDR256C	1212.52	34.4111	5.13899	0	0	up	CTA1	catalase A	GO:0000302,GO:0001315,GO:0004096,GO:0005759,GO:0005782,GO:0006979,GO:0020037,GO:0042542,GO:0042744,GO:0046872	K03781-ko00630 Glyoxylate and dicarboxylate metabolism;ko00380 Tryptophan metabolism;ko04016 MAPK signaling pathway - plant;ko04011 MAPK signaling pathway - yeast;ko04068 FoxO signaling pathway;ko04146 Peroxisome;ko04211 Longevity regulating pathway;ko04212 Longevity regulating pathway - worm;ko04213 Longevity regulating pathway - multiple species;ko05208 Chemical carcinogenesis - reactive oxygen…	KOG0047-Catalase[P]
YLR327C	20405.3	6861.39	1.57237	0	0	up	TMA10	Tma10p	GO:0005739	-	-
YDR050C	597.118	4102.82	-2.78053	0	0	down	TPI1	triose-phosphate isomerase TPI1	GO:0004807,GO:0005739,GO:0005829,GO:0006094,GO:0006096,GO:0006098,GO:0019563,GO:0046166	K01803-ko00010 Glycolysis / Gluconeogenesis;ko00051 Fructose and mannose metabolism;ko00562 Inositol phosphate metabolism;ko00710 Carbon fixation in photosynthetic organisms	KOG1643-Triosephosphate isomerase[G]
YCR012W	462.032	2704.02	-2.54904	0	0	down	PGK1	phosphoglycerate kinase	GO:0004618,GO:0005524,GO:0005739,GO:0006094,GO:0006096	K00927-ko00010 Glycolysis / Gluconeogenesis;ko00710 Carbon fixation in photosynthetic organisms;ko04066 HIF-1 signaling pathway	KOG1367-3-phosphoglycerate kinase[G]
YER024W	837.664	86.8333	3.27005	0	0	up	YAT2	carnitine O-acetyltransferase YAT2	GO:0004092,GO:0005654,GO:0005730,GO:0005739,GO:0005829,GO:0006066,GO:0006631,GO:0006810,GO:0009437,GO:0016746	-	KOG3719-Carnitine O-acyltransferase CPT2/YAT1[I]
YOR374W	3280.1	1106.58	1.56763	0	0	up	ALD4	aldehyde dehydrogenase (NADP(+)) ALD4	GO:0004029,GO:0004030,GO:0005739,GO:0006067,GO:0006090,GO:0006740,GO:0016620,GO:0019413,GO:0042645	K07249-ko00830 Retinol metabolism	KOG2450-Aldehyde dehydrogenase[C]
YLR044C	106.339	1321.28	-3.6352	0	0	down	PDC1	indolepyruvate decarboxylase 1	GO:0000287,GO:0000949,GO:0004737,GO:0005634,GO:0005829,GO:0006090,GO:0006559,GO:0006569,GO:0009083,GO:0016831,GO:0019655,GO:0030976,GO:0047433,GO:0047434,GO:0050177	-	KOG1184-Thiamine pyrophosphate-requiring enzyme[EH]
YFR053C	5221.4	10105.2	-0.952585	0	0	-	HXK1	hexokinase 1	GO:0001678,GO:0004340,GO:0004396,GO:0005524,GO:0005536,GO:0005623,GO:0005737,GO:0005739,GO:0006000,GO:0006006,GO:0006013,GO:0006096,GO:0008865,GO:0019158,GO:0032445,GO:0046323	K00844-ko00010 Glycolysis / Gluconeogenesis;ko00051 Fructose and mannose metabolism;ko00052 Galactose metabolism;ko00500 Starch and sucrose metabolism;ko00520 Amino sugar and nucleotide sugar metabolism;ko00521 Streptomycin biosynthesis;ko00524 Neomycin, kanamycin and gentamicin biosynthesis;ko04066 HIF-1 signaling pathway;ko04910 Insulin signaling pathway;ko04973 Carbohydrate digestion and absor…	KOG1369-Hexokinase[G]
YMR107W	7646.13	1295.08	2.56169	0	0	up	SPG4	Spg4p	-	-	-
YPR001W	1173.14	9.42568	6.95956	0	0	up	CIT3	citrate (Si)-synthase CIT3	GO:0004108,GO:0005739,GO:0006099,GO:0014823,GO:0019629,GO:0050440	-	KOG2617-Citrate synthase[C]
YGR142W	1273.93	12.2578	6.69944	0	0	up	BTN2	Btn2p	GO:0000149,GO:0005634,GO:0005770,GO:0005829,GO:0006457,GO:0006865,GO:0006885,GO:0006886,GO:0034399,GO:0034504,GO:0042147,GO:0048471,GO:0051087	-	-
YCL018W	625.564	2897.18	-2.21142	0	0	down	LEU2	3-isopropylmalate dehydrogenase	GO:0000287,GO:0003862,GO:0005737,GO:0005829,GO:0006097,GO:0009098,GO:0051287	-	KOG0786-3-isopropylmalate dehydrogenase[E]
YMR191W	1269.48	26.2959	5.59326	0	0	up	SPG5	Spg5p	GO:0043248,GO:0070628	-	-
YAL062W	1102.23	67.3127	4.0334	0	0	up	GDH3	glutamate dehydrogenase (NADP(+)) GDH3	GO:0004354,GO:0005634,GO:0006520,GO:0006537,GO:0016639,GO:0019676	K00262-ko00910 Nitrogen metabolism;ko00250 Alanine, aspartate and glutamate metabolism;ko00220 Arginine biosynthesis	KOG2250-Glutamate/leucine/phenylalanine/valine dehydrogenases[E]
YHR216W	19.356	901.496	-5.54147	0	0	down	IMD2	IMP dehydrogenase IMD2	GO:0000166,GO:0000785,GO:0003682,GO:0003938,GO:0005634,GO:0005737,GO:0006177,GO:0006183,GO:0046872	K00088-ko00230 Purine metabolism;ko00983 Drug metabolism - other enzymes	KOG2550-IMP dehydrogenase/GMP reductase[F]
YGR236C	4642.34	171.579	4.75791	0	0	up	SPG1	Spg1p	GO:0016021,GO:0031966	-	-
YOR388C	1382.86	3.08992	8.80587	0	0	up	FDH1	formate dehydrogenase (NAD+)	GO:0005829,GO:0008863,GO:0016616,GO:0042183,GO:0051287	-	KOG0069-Glyoxylate/hydroxypyruvate reductase (D-isomer-specific 2-hydroxy acid dehydrogenase superfamily)[C]
YBR296C	964.437	1.45039	9.3771	0	0	up	PHO89	Pho89p	GO:0005315,GO:0005886,GO:0005887,GO:0006817,GO:0015319,GO:0016021,GO:0035435,GO:0042802,GO:0055085	-	KOG2493-Na+/Pi symporter[P]
YNL160W	1903.62	5040.94	-1.40495	0	0	down	YGP1	Ygp1p	GO:0005576,GO:0006520,GO:0070726	-	KOG0503-Asparaginase[E]
YKR009C	460.418	23.5965	4.2863	0	0	up	FOX2	bifunctional hydroxyacyl-CoA dehydrogenase/enoyl-CoA hydratase FOX2	GO:0003857,GO:0004300,GO:0005777,GO:0006635,GO:0016491,GO:0016853	K12405-ko00120 Primary bile acid biosynthesis;ko01040 Biosynthesis of unsaturated fatty acids;ko04146 Peroxisome	KOG1206-Peroxisomal multifunctional beta-oxidation protein and related enzymes[I]
YDR171W	3012.56	1098.59	1.45534	0	0	up	HSP42	heat shock protein HSP42	GO:0005856,GO:0007010,GO:0051082	-	-
YPR160W	1005.99	2247.35	-1.1596	0	0	down	GPH1	glycogen phosphorylase	GO:0005737,GO:0005975,GO:0005980,GO:0008184,GO:0016021,GO:0030170	K00688-ko00500 Starch and sucrose metabolism;ko04217 Necroptosis;ko02026 Biofilm formation - Escherichia coli;ko04910 Insulin signaling pathway;ko04922 Glucagon signaling pathway;ko04931 Insulin resistance	KOG2099-Glycogen phosphorylase[G]
YDR119W-A	6277.51	607.668	3.36884	0	0	up	COX26	Cox26p	GO:0005743,GO:0016021	-	-
YPL275W	1735.18	3.47432	8.96414	0	0	up	FDH2	-	-	-	-
YOR348C	805.909	132.293	2.60688	0	0	up	PUT4	proline permease PUT4	GO:0005773,GO:0005886,GO:0005887,GO:0015171,GO:0015175,GO:0015193,GO:0015297,GO:0015804,GO:0015812,GO:0015824,GO:0016021	-	KOG1286-Amino acid transporters[E]
YCL030C	30.5297	485.168	-3.9902	0	0	down	HIS4	trifunctional histidinol dehydrogenase/phosphoribosyl-AMP cyclohydrolase/phosphoribosyl-ATP diphosphatase	GO:0000105,GO:0004399,GO:0004635,GO:0004636,GO:0005524,GO:0008270,GO:0051287	-	KOG2697-Histidinol dehydrogenase[E]
YOR027W	1189.31	310.813	1.93601	0	0	up	STI1	Hsp90 cochaperone STI1	GO:0003729,GO:0005737,GO:0006457,GO:0008104,GO:0030544,GO:0042030,GO:0051879	K09553-ko05020 Prion disease	KOG0548-Molecular co-chaperone STI1[O]
YPL223C	1872.64	24.6081	6.2498	0	0	up	GRE1	Gre1p	GO:0005737	-	-
YGL055W	953.43	2563.84	-1.42711	0	0	down	OLE1	stearoyl-CoA 9-desaturase	GO:0000001,GO:0004768,GO:0006633,GO:0006636,GO:0009055,GO:0016021,GO:0016717,GO:0020037,GO:0030176,GO:0046872	K00507-ko01040 Biosynthesis of unsaturated fatty acids;ko04152 AMPK signaling pathway;ko03320 PPAR signaling pathway;ko04212 Longevity regulating pathway - worm;ko04936 Alcoholic liver disease	KOG1600-Fatty acid desaturase[I]
YER103W	559.071	44.7284	3.64377	0	0	up	SSA4	Hsp70 family chaperone SSA4	GO:0005524,GO:0005634,GO:0005737,GO:0006457,GO:0006616,GO:0016887,GO:0034605,GO:0051082	K03283-ko03040 Spliceosome;ko04141 Protein processing in endoplasmic reticulum;ko04010 MAPK signaling pathway;ko04144 Endocytosis;ko04612 Antigen processing and presentation;ko04915 Estrogen signaling pathway;ko04213 Longevity regulating pathway - multiple species;ko05162 Measles;ko05134 Legionellosis;ko05145 Toxoplasmosis;ko05020 Prion disease;ko05417 Lipid and atherosclerosis	KOG0101-Molecular chaperones HSP70/HSC70, HSP70 superfamily[O]
YAR035W	455.5	19.1586	4.57139	0	0	up	YAT1	carnitine O-acetyltransferase YAT1	GO:0004092,GO:0005739,GO:0005743,GO:0006066,GO:0006631,GO:0006810,GO:0009437,GO:0016746	K08766-ko00071 Fatty acid degradation;ko03320 PPAR signaling pathway;ko04714 Thermogenesis;ko05415 Diabetic cardiomyopathy	KOG3719-Carnitine O-acyltransferase CPT2/YAT1[I]
YNR034W-A	2073.22	7868.04	-1.92413	0	0	down	EGO4	Ego4p	GO:0005829	-	-
YNL117W	518.945	9.4524	5.77876	0	0	up	MLS1	malate synthase MLS1	GO:0004451,GO:0004474,GO:0005777,GO:0005782,GO:0005829,GO:0006097,GO:0006099,GO:0009514	-	KOG1261-Malate synthase[C]
YIL136W	2422.54	904.316	1.42162	0	0	up	OM45	Om45p	GO:0005739,GO:0005741,GO:0031307	-	-
YDR044W	45.749	997.444	-4.44643	0	0	down	HEM13	coproporphyrinogen oxidase	GO:0004109,GO:0005212,GO:0005739,GO:0005829,GO:0006782,GO:0006783,GO:0016020,GO:0042803	K00228-ko00860 Porphyrin metabolism	KOG1518-Coproporphyrinogen III oxidase CPO/HEM13[H]
YPL231W	115.355	421.097	-1.86808	0	0	down	FAS2	trifunctional fatty acid synthase subunit FAS2	GO:0000287,GO:0003824,GO:0004315,GO:0004316,GO:0004321,GO:0005829,GO:0005835,GO:0008152,GO:0008897,GO:0042759	-	-
YPR002W	571.414	29.8013	4.26109	0	0	up	PDH1	putative 2-methylcitrate dehydratase	GO:0019541,GO:0019629,GO:0047547,GO:0050218,GO:0051537	K17724-ko00660 C5-Branched dibasic acid metabolism	-
RDN25-1	1709.44	965.03	0.82488	0	0	-	RDN25-1	25S ribosomal RNA	-	-	-
YBR101C	1060.26	85.0215	3.64044	0	0	up	FES1	Fes1p	GO:0000774,GO:0002181,GO:0005829,GO:0006417,GO:0022626,GO:0071629	-	KOG2160-Armadillo/beta-catenin-like repeat-containing protein[O]
YBR026C	970.247	130.422	2.89516	0	0	up	ETR1	enoyl-[acyl-carrier-protein] reductase	GO:0003677,GO:0004319,GO:0005739,GO:0005759,GO:0006633,GO:0008270,GO:0009060,GO:0016491,GO:0016631,GO:0019166	K07512-ko00061 Fatty acid biosynthesis;ko00062 Fatty acid elongation	KOG0025-Zn2+-binding dehydrogenase (nuclear receptor binding factor-1)[KC]
YGR008C	3543.9	10753.9	-1.60145	0	0	down	STF2	ATPase-stabilizing factor family protein	GO:0005737,GO:0005739,GO:0071465	-	-
YER065C	559.223	51.1621	3.45028	0	0	up	ICL1	isocitrate lyase 1	GO:0004451,GO:0005737,GO:0005773,GO:0006097,GO:0006099,GO:0019752,GO:0046421,GO:0046872,GO:0046912	-	KOG1260-Isocitrate lyase[C]
YDR258C	941.822	326.371	1.52894	0	0	up	HSP78	chaperone ATPase HSP78	GO:0000002,GO:0005524,GO:0005737,GO:0005759,GO:0009408,GO:0016485,GO:0016887,GO:0034605,GO:0042026,GO:0043335,GO:0050821,GO:0051787	K03695-ko04213 Longevity regulating pathway - multiple species	KOG1051-Chaperone HSP104 and related ATP-dependent Clp proteases[O]
YDR524C-B	2780.32	10388.3	-1.90164	0	0	down	YDR524C-B	uncharacterized protein	GO:0005886,GO:0031225	-	-
YGL205W	338.434	5.74357	5.88078	0	0	up	POX1	acyl-CoA oxidase	GO:0000062,GO:0003995,GO:0003997,GO:0005777,GO:0005782,GO:0006635,GO:0009055,GO:0033539,GO:0033540,GO:0050660,GO:0052890,GO:0055088	K00232-ko00640 Propanoate metabolism;ko00071 Fatty acid degradation;ko00592 alpha-Linolenic acid metabolism;ko01040 Biosynthesis of unsaturated fatty acids;ko00410 beta-Alanine metabolism;ko04024 cAMP signaling pathway;ko04146 Peroxisome;ko03320 PPAR signaling pathway;ko04936 Alcoholic liver disease	KOG0136-Acyl-CoA oxidase[I]
ETS1-2	2293.99	600.414	1.93383	0	0	up	ETS1-2	external transcribed spacer	-	-	-
RDN25-2	1750.96	1030.06	0.765416	0	0	-	RDN25-2	25S ribosomal RNA	-	-	-
YGR204W	133.768	581.216	-2.11934	0	0	down	ADE3	trifunctional formate-tetrahydrofolate ligase/methenyltetrahydrofolate cyclohydrolase/methylenetetrahydrofolate dehydrogenase ADE3	GO:0000105,GO:0001780,GO:0001843,GO:0004329,GO:0004477,GO:0004487,GO:0004488,GO:0005524,GO:0005634,GO:0005739,GO:0005829,GO:0006164,GO:0006730,GO:0006760,GO:0007507,GO:0009070,GO:0009086,GO:0009113,GO:0009257,GO:0009396,GO:0016020,GO:0019346,GO:0035999,GO:0061053,GO:0070062	K00288-ko00670 One carbon pool by folate	KOG4230-C1-tetrahydrofolate synthase[H]
ETS1-1	2135.5	534.553	1.99817	0	0	up	ETS1-1	external transcribed spacer	-	-	-
YHR096C	598.297	98.0884	2.60871	0	0	up	HXT5	hexose transporter HXT5	GO:0005351,GO:0005353,GO:0005355,GO:0005886,GO:0005887,GO:0008645,GO:0015578,GO:0046323	-	KOG0254-Predicted transporter (major facilitator superfamily)[R]
YFL014W	12186.3	6331.33	0.944678	0	0	-	HSP12	lipid-binding protein HSP12	GO:0005768,GO:0005829,GO:0005886,GO:0006950,GO:0007009,GO:0007155,GO:0008289,GO:0034599,GO:0034605,GO:0071470	-	-
YDR035W	211.909	1149.08	-2.43896	0	0	down	ARO3	3-deoxy-7-phosphoheptulonate synthase ARO3	GO:0003849,GO:0009073,GO:0009423	-	-
YLR174W	530.47	15.159	5.12903	0	0	up	IDP2	isocitrate dehydrogenase (NADP(+)) IDP2	GO:0000287,GO:0004450,GO:0005829,GO:0006097,GO:0006099,GO:0006102,GO:0051287	K00031-ko00020 Citrate cycle (TCA cycle);ko00720 Carbon fixation pathways in prokaryotes;ko00480 Glutathione metabolism;ko04146 Peroxisome;ko05230 Central carbon metabolism in cancer	KOG1526-NADP-dependent isocitrate dehydrogenase[C]
YDR040C	287.299	40.119	2.8402	0	0	up	ENA1	Na(+)/Li(+)-exporting P-type ATPase ENA1	GO:0005388,GO:0005524,GO:0005794,GO:0005886,GO:0005887,GO:0006813,GO:0006814,GO:0006816,GO:0006828,GO:0006972,GO:0006979,GO:0008554,GO:0008556,GO:0009268,GO:0009651,GO:0010042,GO:0015410,GO:0016020,GO:0016021,GO:0030334,GO:0042149,GO:0043231,GO:0046872,GO:0051592,GO:0055085	-	KOG0202-Ca2+ transporting ATPase[P]
YEL071W	493.551	1511.31	-1.61453	0	0	down	DLD3	D-lactate dehydrogenase	GO:0004458,GO:0005737,GO:0016614,GO:0019249,GO:0030447,GO:0050660,GO:0071949,GO:0099615	-	KOG1232-Proteins containing the FAD binding domain[C]
YKL182W	76.5451	285.394	-1.89857	0	0	down	FAS1	tetrafunctional fatty acid synthase subunit FAS1	GO:0004313,GO:0004314,GO:0004318,GO:0004319,GO:0004320,GO:0004321,GO:0005811,GO:0005829,GO:0005835,GO:0016295,GO:0016296,GO:0016409,GO:0019171,GO:0042759,GO:0047451	-	-
YEL011W	1171.51	2356.86	-1.00849	0	0	down	GLC3	1,4-alpha-glucan branching enzyme	GO:0003844,GO:0004553,GO:0005978,GO:0043169	K00700-ko00500 Starch and sucrose metabolism	KOG0470-1,4-alpha-glucan branching enzyme/starch branching enzyme II[G]
YAL005C	5577.23	4029.34	0.469006	0	0	-	SSA1	Hsp70 family ATPase SSA1	GO:0000049,GO:0000060,GO:0000209,GO:0000329,GO:0002181,GO:0005524,GO:0005576,GO:0005634,GO:0005737,GO:0005844,GO:0006457,GO:0006616,GO:0006626,GO:0009277,GO:0016887,GO:0035617,GO:0042026,GO:0051082,GO:0072318	K03283-ko03040 Spliceosome;ko04141 Protein processing in endoplasmic reticulum;ko04010 MAPK signaling pathway;ko04144 Endocytosis;ko04612 Antigen processing and presentation;ko04915 Estrogen signaling pathway;ko04213 Longevity regulating pathway - multiple species;ko05162 Measles;ko05134 Legionellosis;ko05145 Toxoplasmosis;ko05020 Prion disease;ko05417 Lipid and atherosclerosis	KOG0101-Molecular chaperones HSP70/HSC70, HSP70 superfamily[O]
YPR006C	395.321	24.1291	4.03418	0	0	up	ICL2	methylisocitrate lyase ICL2	GO:0004451,GO:0005759,GO:0019629,GO:0019752,GO:0046421,GO:0046912	-	KOG1260-Isocitrate lyase[C]
YBL075C	384.368	34.4808	3.47862	0	0	up	SSA3	Hsp70 family ATPase SSA3	GO:0005524,GO:0005829,GO:0006457,GO:0006515,GO:0006616,GO:0016887,GO:0051082	K03283-ko03040 Spliceosome;ko04141 Protein processing in endoplasmic reticulum;ko04010 MAPK signaling pathway;ko04144 Endocytosis;ko04612 Antigen processing and presentation;ko04915 Estrogen signaling pathway;ko04213 Longevity regulating pathway - multiple species;ko05162 Measles;ko05134 Legionellosis;ko05145 Toxoplasmosis;ko05020 Prion disease;ko05417 Lipid and atherosclerosis	KOG0101-Molecular chaperones HSP70/HSC70, HSP70 superfamily[O]
YIL160C	488.602	10.5129	5.53842	0	0	up	POT1	acetyl-CoA C-acyltransferase	GO:0000038,GO:0003729,GO:0003988,GO:0005758,GO:0005777,GO:0005782,GO:0006635,GO:0008206,GO:0016020,GO:0016401,GO:0016747	K07513-ko00071 Fatty acid degradation;ko00592 alpha-Linolenic acid metabolism;ko01040 Biosynthesis of unsaturated fatty acids;ko00280 Valine, leucine and isoleucine degradation;ko04146 Peroxisome;ko03320 PPAR signaling pathway	KOG1389-3-oxoacyl CoA thiolase[I]
YLR259C	757.525	195.174	1.95653	0	0	up	HSP60	chaperone ATPase HSP60	GO:0003688,GO:0003697,GO:0005524,GO:0005737,GO:0005739,GO:0005743,GO:0005758,GO:0005759,GO:0005829,GO:0006458,GO:0006626,GO:0016887,GO:0042026,GO:0042645,GO:0045041,GO:0050821,GO:0051082,GO:0051087,GO:0051131,GO:0051604	K04077-ko03018 RNA degradation;ko04212 Longevity regulating pathway - worm;ko05134 Legionellosis;ko05152 Tuberculosis;ko05417 Lipid and atherosclerosis;ko04940 Type I diabetes mellitus	KOG0356-Mitochondrial chaperonin, Cpn60/Hsp60p[O]
YNL077W	582.662	96.1303	2.5996	0	0	up	APJ1	Apj1p	GO:0001671,GO:0005524,GO:0005737,GO:0005829,GO:0006457,GO:0009408,GO:0016925,GO:0034399,GO:0042026,GO:0046872,GO:0051082,GO:0070062	-	KOG0712-Molecular chaperone (DnaJ superfamily)[O]
YBR118W	2857.15	1575.8	0.858496	0	0	-	TEF2	translation elongation factor EF-1 alpha	GO:0000329,GO:0001933,GO:0003746,GO:0003924,GO:0005525,GO:0005737,GO:0005739,GO:0005840,GO:0005853,GO:0005856,GO:0006409,GO:0006414,GO:0006469,GO:0019003,GO:0019901,GO:0034198,GO:0043022	K03231-ko03013 Nucleocytoplasmic transport;ko05134 Legionellosis;ko05140 Leishmaniasis	KOG0052-Translation elongation factor EF-1 alpha/Tu[J]
YNR016C	41.6198	185.62	-2.15701	0	0	down	ACC1	acetyl-CoA carboxylase ACC1	GO:0003989,GO:0004075,GO:0005524,GO:0005789,GO:0006606,GO:0006633,GO:0006998,GO:0042759,GO:0046872,GO:2001295	K01946-ko00620 Pyruvate metabolism;ko00640 Propanoate metabolism;ko00061 Fatty acid biosynthesis;ko00254 Aflatoxin biosynthesis;ko04152 AMPK signaling pathway;ko04910 Insulin signaling pathway;ko04922 Glucagon signaling pathway;ko04920 Adipocytokine signaling pathway;ko04936 Alcoholic liver disease;ko04931 Insulin resistance	KOG0368-Acetyl-CoA carboxylase[I]
YLR110C	11103.2	18649.6	-0.748173	0	0	-	CCW12	Ccw12p	GO:0000747,GO:0000752,GO:0005199,GO:0005576,GO:0005934,GO:0009277,GO:0031225,GO:0031505,GO:0043332	-	-
YER053C	665.983	2055.07	-1.62563	0	0	down	PIC2	Cu/Pi carrier	GO:0003735,GO:0005315,GO:0005739,GO:0005743,GO:0006412,GO:0006810,GO:0006878,GO:0016021,GO:0035434,GO:0035435	-	KOG0767-Mitochondrial phosphate carrier protein[C]
YIL155C	412.997	62.0696	2.73417	0	0	up	GUT2	glycerol-3-phosphate dehydrogenase	GO:0001302,GO:0004368,GO:0005509,GO:0005739,GO:0005743,GO:0006071,GO:0006072,GO:0006094,GO:0006116,GO:0009331,GO:0019563,GO:0031307,GO:0035264,GO:0043010,GO:0052591	K00111-ko00564 Glycerophospholipid metabolism	KOG0042-Glycerol-3-phosphate dehydrogenase[C]
YNL014W	232.441	28.6952	3.01798	0	0	up	HEF3	translation elongation factor EF-3	GO:0003746,GO:0005524,GO:0006414,GO:0016887,GO:0022626	-	KOG0062-ATPase component of ABC transporters with duplicated ATPase domains/Translation elongation factor EF-3b[EJ]
YNL202W	604.276	10.963	5.7845	0	0	up	SPS19	2,4-dienoyl-CoA reductase (NADPH)	GO:0005782,GO:0008670,GO:0009062,GO:0030437	K13237-ko04146 Peroxisome	KOG0725-Reductases with broad range of substrate specificities[R]
YLR089C	115.427	602.042	-2.38288	0	0	down	ALT1	alanine transaminase ALT1	GO:0001300,GO:0004021,GO:0005739,GO:0005759,GO:0006523,GO:0006524,GO:0008483,GO:0009058,GO:0030170,GO:0042853	K00814-ko00710 Carbon fixation in photosynthetic organisms;ko00250 Alanine, aspartate and glutamate metabolism;ko00220 Arginine biosynthesis	KOG0258-Alanine aminotransferase[E]
YLR216C	683.457	94.874	2.84877	0	0	up	CPR6	peptidylprolyl isomerase CPR6	GO:0000122,GO:0003755,GO:0005730,GO:0005737,GO:0006457,GO:0034389,GO:0042026,GO:0043022,GO:0043065,GO:0045070,GO:0050714,GO:0051082,GO:0061077,GO:0071492	K05864-ko04217 Necroptosis;ko04218 Cellular senescence;ko05131 Shigellosis;ko05010 Alzheimer disease;ko05022 Pathways of neurodegeneration - multiple diseases	KOG0546-HSP90 co-chaperone CPR7/Cyclophilin[O]
YER015W	300.219	32.1559	3.22286	0	0	up	FAA2	medium-chain fatty acid-CoA ligase FAA2	GO:0001676,GO:0003824,GO:0004467,GO:0005524,GO:0005739,GO:0005777,GO:0006635,GO:0008152,GO:0015910,GO:0015916,GO:0031956,GO:0031957,GO:0042760	K01897-ko00061 Fatty acid biosynthesis;ko00071 Fatty acid degradation;ko04146 Peroxisome;ko04216 Ferroptosis;ko02024 Quorum sensing;ko04920 Adipocytokine signaling pathway;ko03320 PPAR signaling pathway;ko04714 Thermogenesis	KOG1256-Long-chain acyl-CoA synthetases (AMP-forming)[I]
YIL162W	700.594	1677.22	-1.25942	0	0	down	SUC2	beta-fructofuranosidase SUC2	GO:0004553,GO:0004564,GO:0004575,GO:0005576,GO:0005737,GO:0005975,GO:0005987,GO:0010147,GO:0034484,GO:0051670,GO:1902927	-	KOG0228-Beta-fructofuranosidase (invertase)[G]
YPR145W	207.585	781.976	-1.91342	0	0	down	ASN1	asparagine synthase (glutamine-hydrolyzing) 1	GO:0004066,GO:0005524,GO:0005829,GO:0006529,GO:0006541,GO:0042803,GO:0070981	K01953-ko00250 Alanine, aspartate and glutamate metabolism	KOG0571-Asparagine synthase (glutamine-hydrolyzing)[E]
YPL276W	1330.07	3.96784	8.38893	0	0	up	YPL276W	-	-	-	-
YPR184W	239.663	566.679	-1.24153	0	0	down	GDB1	bifunctional 4-alpha-glucanotransferase/amylo-alpha-1,6-glucosidase	GO:0004134,GO:0004135,GO:0005634,GO:0005737,GO:0005739,GO:0005978,GO:0005980,GO:0016234,GO:0030247	K01196-ko00500 Starch and sucrose metabolism	KOG3625-Alpha amylase[G]
YBR196C	325.126	1003.99	-1.62667	0	0	down	PGI1	glucose-6-phosphate isomerase	GO:0004347,GO:0005739,GO:0006094,GO:0006096,GO:0006098	K01810-ko00010 Glycolysis / Gluconeogenesis;ko00030 Pentose phosphate pathway;ko00500 Starch and sucrose metabolism;ko00520 Amino sugar and nucleotide sugar metabolism	KOG2446-Glucose-6-phosphate isomerase[G]
YLL026W	3610.1	2719.97	0.408449	0	0	-	HSP104	chaperone ATPase HSP104	GO:0001319,GO:0005524,GO:0005634,GO:0005737,GO:0009408,GO:0016485,GO:0019538,GO:0034399,GO:0034975,GO:0035617,GO:0042623,GO:0043335,GO:0043531,GO:0051082,GO:0051087,GO:0070370,GO:0070414,GO:0072380	K03695-ko04213 Longevity regulating pathway - multiple species	KOG1051-Chaperone HSP104 and related ATP-dependent Clp proteases[O]
YDR046C	95.6112	506.374	-2.40495	0	0	down	BAP3	amino acid transporter BAP3	GO:0005773,GO:0005886,GO:0005887,GO:0006865,GO:0015171,GO:0015179,GO:0015297,GO:0016021,GO:0055085	-	KOG1286-Amino acid transporters[E]
YBL015W	777.973	246.688	1.65703	0	0	up	ACH1	acetyl-CoA hydrolase	GO:0003824,GO:0003986,GO:0005739,GO:0005829,GO:0006083,GO:0006084,GO:0008775,GO:0019679	-	KOG2828-Acetyl-CoA hydrolase[C]
YGL191W	2599.32	705.722	1.88096	0	0	up	COX13	cytochrome c oxidase subunit VIa	GO:0004129,GO:0005739,GO:0005751,GO:0006119,GO:0009060,GO:0030234,GO:0097250	K02266-ko00190 Oxidative phosphorylation;ko04260 Cardiac muscle contraction;ko04714 Thermogenesis;ko05208 Chemical carcinogenesis - reactive oxygen species;ko05010 Alzheimer disease;ko05012 Parkinson disease;ko05014 Amyotrophic lateral sclerosis;ko05016 Huntington disease;ko05020 Prion disease;ko05022 Pathways of neurodegeneration - multiple diseases;ko05415 Diabetic cardiomyopathy;ko04932 Non-al…	KOG3469-Cytochrome c oxidase, subunit VIa/COX13[C]
YNL009W	363.724	15.4117	4.56074	0	0	up	IDP3	isocitrate dehydrogenase (NADP(+)) IDP3	GO:0000287,GO:0004450,GO:0005737,GO:0005777,GO:0006097,GO:0006099,GO:0006102,GO:0006635,GO:0006740,GO:0051287	K00031-ko00020 Citrate cycle (TCA cycle);ko00720 Carbon fixation pathways in prokaryotes;ko00480 Glutathione metabolism;ko04146 Peroxisome;ko05230 Central carbon metabolism in cancer	KOG1526-NADP-dependent isocitrate dehydrogenase[C]
YOR100C	457.706	16.5015	4.79375	0	0	up	CRC1	carnitine:acyl carnitine antiporter	GO:0003735,GO:0005476,GO:0005743,GO:0006412,GO:0006631,GO:0006810,GO:0016021	K15109-ko04714 Thermogenesis	KOG0758-Mitochondrial carnitine-acylcarnitine carrier protein[C]
YLR377C	469.325	31.1339	3.91403	0	0	up	FBP1	fructose 1,6-bisphosphate 1-phosphatase	GO:0005829,GO:0005975,GO:0006094,GO:0042132,GO:0042597,GO:0046872,GO:0072593	K03841-ko00010 Glycolysis / Gluconeogenesis;ko00030 Pentose phosphate pathway;ko00051 Fructose and mannose metabolism;ko00710 Carbon fixation in photosynthetic organisms;ko00680 Methane metabolism;ko04152 AMPK signaling pathway;ko04910 Insulin signaling pathway;ko04922 Glucagon signaling pathway	KOG1458-Fructose-1,6-bisphosphatase[G]
YPR010C-A	2845.29	396.585	2.84287	0	0	up	MIN8	Min8p	GO:0016021	-	-
YOR317W	790.042	328.471	1.26616	0	0	up	FAA1	long-chain fatty acid-CoA ligase FAA1	GO:0003824,GO:0004467,GO:0005524,GO:0005811,GO:0008152,GO:0015909,GO:0016021,GO:0031956,GO:0035336	K01897-ko00061 Fatty acid biosynthesis;ko00071 Fatty acid degradation;ko04146 Peroxisome;ko04216 Ferroptosis;ko02024 Quorum sensing;ko04920 Adipocytokine signaling pathway;ko03320 PPAR signaling pathway;ko04714 Thermogenesis	KOG1180-Acyl-CoA synthetase[I]
YLR142W	296.376	8.1554	5.18353	0	0	up	PUT1	proline dehydrogenase	GO:0004657,GO:0005739,GO:0005759,GO:0006537,GO:0006562,GO:0010133	K00318-ko00330 Arginine and proline metabolism	KOG0186-Proline oxidase[E]
YBR230C	2287.22	592.543	1.9486	0	0	up	OM14	Om14p	GO:0006626,GO:0031307,GO:0033750,GO:1990593	-	-
YDL085W	443.933	86.2423	2.36387	0	0	up	NDE2	NADH-ubiquinone reductase (H(+)-translocating) NDE2	GO:0003954,GO:0005739,GO:0005758,GO:0006116,GO:0016491,GO:0019655	-	KOG2495-NADH-dehydrogenase (ubiquinone)[C]
YER091C	78.96	382.655	-2.27685	0	0	down	MET6	5-methyltetrahydropteroyltriglutamate-homocysteine S-methyltransferase	GO:0003871,GO:0005576,GO:0005829,GO:0008270,GO:0008705,GO:0009086,GO:0050667	-	KOG2263-Methionine synthase II (cobalamin-independent)[E]
YDR007W	804.128	91.1368	3.14132	0	0	up	TRP1	phosphoribosylanthranilate isomerase TRP1	GO:0000162,GO:0004640,GO:0006568	-	KOG4202-Phosphoribosylanthranilate isomerase[E]
YGR043C	1108.79	353.801	1.64797	0	0	up	NQM1	sedoheptulose-7-phosphate:D-glyceraldehyde-3-phosphate transaldolase NQM1	GO:0001300,GO:0004801,GO:0005737,GO:0005975,GO:0006098,GO:0034599	K00616-ko00030 Pentose phosphate pathway	KOG2772-Transaldolase[G]
YLR284C	570.036	45.6172	3.6434	0	0	up	ECI1	dodecenoyl-CoA isomerase	GO:0004165,GO:0005777,GO:0006635,GO:0008152,GO:0016853	K13239-ko00071 Fatty acid degradation;ko04146 Peroxisome	KOG0016-Enoyl-CoA hydratase/isomerase[I]
YHR099W	74.8053	18.4124	2.02246	0	0	up	TRA1	histone acetyltransferase TRA1	GO:0000123,GO:0000124,GO:0005634,GO:0006281,GO:0006351,GO:0016301,GO:0016573,GO:0035267,GO:0045944,GO:0046695	K08874-ko03082 ATP-dependent chromatin remodeling;ko05166 Human T-cell leukemia virus 1 infection	KOG0889-Histone acetyltransferase SAGA, TRRAP/TRA1 component, PI-3 kinase superfamily[TBLD]
YMR008C	359.367	922.958	-1.36081	0	0	down	PLB1	lysophospholipase	GO:0004622,GO:0004623,GO:0005737,GO:0005783,GO:0005886,GO:0006650,GO:0009395,GO:0031225,GO:0036151,GO:0042597,GO:0046872	K16342-ko00564 Glycerophospholipid metabolism;ko00565 Ether lipid metabolism;ko00590 Arachidonic acid metabolism;ko00591 Linoleic acid metabolism;ko00592 alpha-Linolenic acid metabolism;ko04010 MAPK signaling pathway;ko04014 Ras signaling pathway;ko04370 VEGF signaling pathway;ko04072 Phospholipase D signaling pathway;ko04217 Necroptosis;ko04611 Platelet activation;ko04664 Fc epsilon RI signaling…	KOG1325-Lysophospholipase[I]
YML042W	336.269	62.5848	2.42573	0	0	up	CAT2	carnitine O-acetyltransferase CAT2	GO:0004092,GO:0005739,GO:0005743,GO:0005777,GO:0006631,GO:0006810,GO:0009437,GO:0016746	K00624-ko04146 Peroxisome	KOG3717-Carnitine O-acyltransferase CRAT[I]
YGR240C	92.3767	354.159	-1.93879	0	0	down	PFK1	6-phosphofructokinase subunit alpha	GO:0003872,GO:0005524,GO:0005634,GO:0005739,GO:0005741,GO:0005829,GO:0005945,GO:0006002,GO:0006096,GO:0016020,GO:0046872,GO:0070062,GO:0098779,GO:1902600	K00850-ko00010 Glycolysis / Gluconeogenesis;ko00030 Pentose phosphate pathway;ko00051 Fructose and mannose metabolism;ko00052 Galactose metabolism;ko00680 Methane metabolism;ko03018 RNA degradation;ko04066 HIF-1 signaling pathway;ko04152 AMPK signaling pathway;ko04922 Glucagon signaling pathway;ko04919 Thyroid hormone signaling pathway;ko05230 Central carbon metabolism in cancer	KOG2440-Pyrophosphate-dependent phosphofructo-1-kinase[G]
YBR218C	64.8926	271.189	-2.06317	0	0	down	PYC2	pyruvate carboxylase 2	GO:0003677,GO:0004075,GO:0004736,GO:0005524,GO:0005829,GO:0006090,GO:0006094,GO:0009374,GO:0046872	K01958-ko00020 Citrate cycle (TCA cycle);ko00620 Pyruvate metabolism;ko00720 Carbon fixation pathways in prokaryotes	KOG0369-Pyruvate carboxylase[C]
YDR380W	401.321	90.9563	2.14151	0	0	up	ARO10	phenylpyruvate decarboxylase ARO10	GO:0000287,GO:0000949,GO:0000950,GO:0000951,GO:0005737,GO:0006552,GO:0006559,GO:0006569,GO:0006572,GO:0016831,GO:0030976,GO:0050177	-	KOG1184-Thiamine pyrophosphate-requiring enzyme[EH]
YER067W	4802.49	8652.33	-0.849306	0	0	-	RGI1	Rgi1p	GO:0005886,GO:0006112,GO:0071944	-	-
YPR035W	1205.48	464.292	1.3765	0	0	up	GLN1	glutamate--ammonia ligase	GO:0004356,GO:0005524,GO:0005737,GO:0006542,GO:0034399	K01915-ko00630 Glyoxylate and dicarboxylate metabolism;ko00910 Nitrogen metabolism;ko00250 Alanine, aspartate and glutamate metabolism;ko00220 Arginine biosynthesis;ko02020 Two-component system;ko04217 Necroptosis;ko04724 Glutamatergic synapse;ko04727 GABAergic synapse	KOG0683-Glutamine synthetase[E]
YPL061W	273.429	13.6282	4.3265	0	0	up	ALD6	aldehyde dehydrogenase (NADP(+)) ALD6	GO:0004029,GO:0004030,GO:0005739,GO:0005829,GO:0006068,GO:0006740,GO:0009651,GO:0019413,GO:0033721	K07249-ko00830 Retinol metabolism	KOG2450-Aldehyde dehydrogenase[C]
YPL106C	475.108	144.479	1.7174	0	0	up	SSE1	adenyl-nucleotide exchange factor SSE1	GO:0000774,GO:0005524,GO:0005654,GO:0005737,GO:0005844,GO:0006457,GO:0042026,GO:0042277	K09489-ko04530 Tight junction;ko04612 Antigen processing and presentation;ko05417 Lipid and atherosclerosis	KOG0103-Molecular chaperones HSP105/HSP110/SSE1, HSP70 superfamily[O]
YGR244C	809.861	259.614	1.64131	0	0	up	LSC2	succinate--CoA ligase (GDP-forming) subunit beta	GO:0004775,GO:0005524,GO:0005739,GO:0006099,GO:0006104,GO:0008152,GO:0016874,GO:0046872	K01900-ko00020 Citrate cycle (TCA cycle);ko00640 Propanoate metabolism	KOG2799-Succinyl-CoA synthetase, beta subunit[C]
YNL052W	1768.35	462.781	1.934	0	0	up	COX5A	cytochrome c oxidase subunit Va	GO:0004129,GO:0005743,GO:0005751,GO:0005758,GO:0006123,GO:0006626	-	KOG4075-Cytochrome c oxidase, subunit IV/COX5b[C]
YBR145W	50.5603	492.537	-3.28415	0	0	down	ADH5	alcohol dehydrogenase ADH5	GO:0000947,GO:0004022,GO:0006116,GO:0008270,GO:0016491,GO:0043458	K13953-ko00010 Glycolysis / Gluconeogenesis;ko00620 Pyruvate metabolism;ko00071 Fatty acid degradation;ko00350 Tyrosine metabolism;ko00830 Retinol metabolism;ko00625 Chloroalkane and chloroalkene degradation;ko00626 Naphthalene degradation;ko00980 Metabolism of xenobiotics by cytochrome P450;ko00982 Drug metabolism - cytochrome P450	KOG0023-Alcohol dehydrogenase, class V[Q]
YBL017C	99.8899	289.884	-1.53707	0	0	down	PEP1	type I sorting receptor	GO:0000166,GO:0005048,GO:0005794,GO:0006623,GO:0007034,GO:0016021,GO:0031902	-	KOG3511-Sortilin and related receptors[R]
YMR305C	560.284	1434.7	-1.35652	0	0	down	SCW10	putative family 17 glucosidase	GO:0000747,GO:0005576,GO:0005975,GO:0009277,GO:0015926,GO:0071555	-	-
YER150W	5051.08	2675.47	0.916798	0	0	-	SPI1	Spi1p	GO:0005199,GO:0005576,GO:0009277,GO:0010447,GO:0031225,GO:0031505	-	-
YMR110C	639.917	212.58	1.58988	0	0	up	HFD1	hexadecenal dehydrogenase	GO:0004028,GO:0004029,GO:0004030,GO:0005811,GO:0006081,GO:0010008,GO:0031307,GO:0046185,GO:0047770	K00128-ko00010 Glycolysis / Gluconeogenesis;ko00053 Ascorbate and aldarate metabolism;ko00620 Pyruvate metabolism;ko00071 Fatty acid degradation;ko00561 Glycerolipid metabolism;ko00280 Valine, leucine and isoleucine degradation;ko00310 Lysine degradation;ko00330 Arginine and proline metabolism;ko00340 Histidine metabolism;ko00380 Tryptophan metabolism;ko00410 beta-Alanine metabolism;ko00770 Panto…	KOG2456-Aldehyde dehydrogenase[C]
YMR319C	33.2394	311.605	-3.22875	0	0	down	FET4	Fet4p	GO:0005375,GO:0005381,GO:0005622,GO:0005886,GO:0005887,GO:0006829,GO:0015677,GO:0015680,GO:0055072	-	-
YDL048C	76.816	450.003	-2.55046	0	0	down	STP4	Stp4p	GO:0003676,GO:0005634,GO:0005739,GO:0046872	-	-
YPL014W	38.8011	421.743	-3.44219	0	0	down	CIP1	Cip1p	GO:0004861,GO:0005634,GO:0005737	-	-
YDR037W	88.0755	424.738	-2.26976	0	0	down	KRS1	lysine--tRNA ligase KRS1	GO:0003676,GO:0004824,GO:0005524,GO:0005737,GO:0006430	K04567-ko00970 Aminoacyl-tRNA biosynthesis	KOG1885-Lysyl-tRNA synthetase (class II)[J]
YLR120C	315.522	855.554	-1.43912	0	0	down	YPS1	aspartyl protease	GO:0001402,GO:0004190,GO:0016485,GO:0030163,GO:0031505,GO:0046658,GO:0071432	-	KOG1339-Aspartyl protease[O]
YHR137W	245.654	14.7681	4.05607	0	0	up	ARO9	aromatic-amino-acid:2-oxoglutarate transaminase	GO:0005737,GO:0008483,GO:0008793,GO:0009058,GO:0009072,GO:0016212,GO:0019509,GO:0030170,GO:0080130,GO:0097053	-	KOG0634-Aromatic amino acid aminotransferase and related proteins[E]
YGL202W	87.9437	458.304	-2.38165	0	0	down	ARO8	bifunctional 2-aminoadipate transaminase/aromatic-amino-acid:2-oxoglutarate transaminase	GO:0005737,GO:0005739,GO:0006103,GO:0006536,GO:0006571,GO:0008793,GO:0009058,GO:0009072,GO:0009094,GO:0016212,GO:0019509,GO:0019878,GO:0030170,GO:0047536,GO:0080130	K00825-ko00300 Lysine biosynthesis;ko00310 Lysine degradation;ko00380 Tryptophan metabolism	KOG0634-Aromatic amino acid aminotransferase and related proteins[E]
YDR150W	82.9927	19.6827	2.07606	0	0	up	NUM1	Num1p	GO:0000001,GO:0000226,GO:0000266,GO:0005543,GO:0005783,GO:0005934,GO:0005938,GO:0015631,GO:0030473,GO:0032065,GO:0051646	-	-
YLR109W	1772.96	3915.65	-1.14309	0	0	down	AHP1	thioredoxin peroxidase AHP1	GO:0005737,GO:0008379,GO:0010038,GO:0016491,GO:0034599,GO:0045454	K11187-ko04146 Peroxisome	KOG0541-Alkyl hydroperoxide reductase/peroxiredoxin[O]
YDR384C	445.885	28.7969	3.95269	0	0	up	ATO3	putative ammonium permease ATO3	GO:0005886,GO:0006847,GO:0008519,GO:0015123,GO:0015696,GO:0016021,GO:0019740,GO:0055085	-	-
YLR267W	269.469	35.4557	2.92603	0	0	up	BOP2	Bop2p	-	-	-
YGR211W	303.772	36.9446	3.03956	0	0	up	ZPR1	zinc finger-containing protein ZPR1	GO:0005634,GO:0005737,GO:0007346,GO:0008270,GO:0009267,GO:0009749	-	KOG2703-C4-type Zn-finger protein[R]
YGL253W	126.22	535.573	-2.08515	0	0	down	HXK2	hexokinase 2	GO:0001302,GO:0001678,GO:0004340,GO:0004396,GO:0005524,GO:0005536,GO:0005623,GO:0005634,GO:0005739,GO:0005829,GO:0006000,GO:0006006,GO:0006013,GO:0006096,GO:0008865,GO:0019158,GO:0032445,GO:0046015,GO:0046323	K00844-ko00010 Glycolysis / Gluconeogenesis;ko00051 Fructose and mannose metabolism;ko00052 Galactose metabolism;ko00500 Starch and sucrose metabolism;ko00520 Amino sugar and nucleotide sugar metabolism;ko00521 Streptomycin biosynthesis;ko00524 Neomycin, kanamycin and gentamicin biosynthesis;ko04066 HIF-1 signaling pathway;ko04910 Insulin signaling pathway;ko04973 Carbohydrate digestion and absor…	KOG1369-Hexokinase[G]
YOL058W	74.5192	459.737	-2.62512	0	0	down	ARG1	argininosuccinate synthase	GO:0000050,GO:0000053,GO:0004055,GO:0005524,GO:0005829,GO:0006526	K01940-ko00250 Alanine, aspartate and glutamate metabolism;ko00220 Arginine biosynthesis;ko05418 Fluid shear stress and atherosclerosis	KOG1706-Argininosuccinate synthase[E]
YGR243W	1562.24	391.501	1.99653	0	0	up	MPC3	mitochondrial pyruvate carrier	GO:0005743,GO:0006850,GO:0016021,GO:0031966,GO:0050833	K22139-ko05415 Diabetic cardiomyopathy	KOG1589-Uncharacterized conserved protein[S]
YHL032C	360.082	101.642	1.82483	0	0	up	GUT1	glycerol kinase	GO:0004370,GO:0005524,GO:0005739,GO:0006071,GO:0006641,GO:0019563,GO:0046167	K00864-ko00561 Glycerolipid metabolism;ko03320 PPAR signaling pathway;ko04626 Plant-pathogen interaction	KOG2517-Ribulose kinase and related carbohydrate kinases[G]
YJL048C	1016.05	412.48	1.30057	0	0	up	UBX6	Ubx6p	GO:0000502,GO:0005634,GO:0005829,GO:0006511,GO:0030435,GO:0031397,GO:0032435,GO:0034098,GO:1903094,GO:1904293,GO:2000157	-	KOG2689-Predicted ubiquitin regulatory protein[O]
YCR007C	406.574	1371.99	-1.75468	0	0	down	YCR007C	DUP240 family protein	GO:0005783,GO:0005794,GO:0005886,GO:0016021,GO:0016050	-	-
YLR413W	13.4564	195.68	-3.86213	0	0	down	INA1	Ina1p	GO:0005886,GO:0016021	-	-
YHR018C	271.965	816.797	-1.58656	0	0	down	ARG4	argininosuccinate lyase ARG4	GO:0004056,GO:0005829,GO:0006526,GO:0042450,GO:0051262	K01755-ko00250 Alanine, aspartate and glutamate metabolism;ko00220 Arginine biosynthesis	KOG1316-Argininosuccinate lyase[E]
YPL221W	79.3628	327.201	-2.04364	0	0	down	FLC1	flavin adenine dinucleotide transporter	GO:0005783,GO:0005789,GO:0006457,GO:0009272,GO:0015230,GO:0015883,GO:0016021	-	-
YCL040W	1346.81	2379.94	-0.821379	0	0	-	GLK1	glucokinase	GO:0001678,GO:0004340,GO:0004396,GO:0005524,GO:0005536,GO:0005623,GO:0006006,GO:0006013,GO:0006096,GO:0008865,GO:0019158,GO:0046323	K00844-ko00010 Glycolysis / Gluconeogenesis;ko00051 Fructose and mannose metabolism;ko00052 Galactose metabolism;ko00500 Starch and sucrose metabolism;ko00520 Amino sugar and nucleotide sugar metabolism;ko00521 Streptomycin biosynthesis;ko00524 Neomycin, kanamycin and gentamicin biosynthesis;ko04066 HIF-1 signaling pathway;ko04910 Insulin signaling pathway;ko04973 Carbohydrate digestion and absor…	KOG1369-Hexokinase[G]
YOR285W	2329.36	839.67	1.47204	0	0	up	RDL1	thiosulfate sulfurtransferase RDL1	GO:0004792,GO:0005739	-	KOG1530-Rhodanese-related sulfurtransferase[P]
YML100W	582.782	1039.51	-0.834877	0	0	-	TSL1	trehalose 6-phosphate synthase/phosphatase complex subunit	GO:0003824,GO:0005946,GO:0005992,GO:0016311,GO:0030234	-	KOG1050-Trehalose-6-phosphate synthase component TPS1 and related subunits[G]
YDR033W	121.034	637.038	-2.39597	0	0	down	MRH1	Mrh1p	GO:0005216,GO:0005739,GO:0005886,GO:0005933,GO:0016021	-	-
YER004W	998.795	268.944	1.89288	0	0	up	FMP52	Fmp52p	GO:0005741,GO:0016620,GO:0051287	-	KOG4039-Serine/threonine kinase TIP30/CC3[T]
YOL059W	118.808	525.542	-2.14517	0	0	down	GPD2	glycerol-3-phosphate dehydrogenase (NAD(+)) GPD2	GO:0004367,GO:0005739,GO:0005829,GO:0005975,GO:0006071,GO:0006116,GO:0009331,GO:0046168,GO:0051287	K00006-ko00564 Glycerophospholipid metabolism;ko04011 MAPK signaling pathway - yeast	KOG2711-Glycerol-3-phosphate dehydrogenase/dihydroxyacetone 3-phosphate reductase[C]
YLR304C	756.957	391.029	0.952935	0	0	-	ACO1	aconitate hydratase ACO1	GO:0000002,GO:0003690,GO:0003697,GO:0003994,GO:0005739,GO:0005758,GO:0005759,GO:0005829,GO:0006099,GO:0006626,GO:0042645,GO:0046872,GO:0051539	K01681-ko00020 Citrate cycle (TCA cycle);ko00630 Glyoxylate and dicarboxylate metabolism;ko00720 Carbon fixation pathways in prokaryotes	KOG0453-Aconitase/homoaconitase (aconitase superfamily)[CE]
YLR038C	2097.36	415.237	2.33657	0	0	up	COX12	cytochrome c oxidase subunit VIb	GO:0004129,GO:0005739,GO:0005751,GO:0005758,GO:0006119,GO:0033617	K02267-ko00190 Oxidative phosphorylation;ko04260 Cardiac muscle contraction;ko04714 Thermogenesis;ko05208 Chemical carcinogenesis - reactive oxygen species;ko05010 Alzheimer disease;ko05012 Parkinson disease;ko05014 Amyotrophic lateral sclerosis;ko05016 Huntington disease;ko05020 Prion disease;ko05022 Pathways of neurodegeneration - multiple diseases;ko05415 Diabetic cardiomyopathy;ko04932 Non-al…	KOG3057-Cytochrome c oxidase, subunit VIb/COX12[C]
YML131W	387.425	53.4899	2.85658	0	0	up	YML131W	uncharacterized protein	GO:0008270,GO:0016021,GO:0016491	K13948-ko00590 Arachidonic acid metabolism	KOG1196-Predicted NAD-dependent oxidoreductase[R]
YKR039W	234.595	32.8825	2.83478	0	0	up	GAP1	amino acid permease GAP1	GO:0000328,GO:0005768,GO:0005771,GO:0005886,GO:0005887,GO:0006865,GO:0015171,GO:0015192,GO:0015193,GO:0015203,GO:0015297,GO:0015846,GO:0016021,GO:0030134	-	KOG1286-Amino acid transporters[E]
YOR040W	467.086	59.0895	2.98271	0	0	up	GLO4	hydroxyacylglutathione hydrolase GLO4	GO:0003735,GO:0004416,GO:0005759,GO:0005840,GO:0006412,GO:0016021,GO:0019243,GO:0046872	K01069-ko00620 Pyruvate metabolism	KOG0813-Glyoxylase[R]
YDL078C	817.036	276.055	1.56544	0	0	up	MDH3	malate dehydrogenase MDH3	GO:0003729,GO:0005777,GO:0005782,GO:0005975,GO:0006097,GO:0006099,GO:0006108,GO:0006635,GO:0006735,GO:0030060	-	KOG1494-NAD-dependent malate dehydrogenase[C]
YGL008C	140.825	402.238	-1.51415	0	0	down	PMA1	H(+)-exporting P2-type ATPase PMA1	GO:0005524,GO:0005886,GO:0005887,GO:0006754,GO:0006885,GO:0008553,GO:0016021,GO:0045121,GO:0046872,GO:0051453,GO:0055085,GO:1902906	-	KOG0205-Plasma membrane H+-transporting ATPase[P]
YDR516C	420.073	1000.81	-1.25245	0	0	down	EMI2	putative glucokinase	GO:0001678,GO:0004340,GO:0005524,GO:0005536,GO:0005829,GO:0006096,GO:0008865,GO:0019158,GO:0030435	K00844-ko00010 Glycolysis / Gluconeogenesis;ko00051 Fructose and mannose metabolism;ko00052 Galactose metabolism;ko00500 Starch and sucrose metabolism;ko00520 Amino sugar and nucleotide sugar metabolism;ko00521 Streptomycin biosynthesis;ko00524 Neomycin, kanamycin and gentamicin biosynthesis;ko04066 HIF-1 signaling pathway;ko04910 Insulin signaling pathway;ko04973 Carbohydrate digestion and absor…	KOG1369-Hexokinase[G]
YDL022W	546.193	1291.4	-1.24145	0	0	down	GPD1	glycerol-3-phosphate dehydrogenase (NAD(+)) GPD1	GO:0004367,GO:0005634,GO:0005777,GO:0005829,GO:0005975,GO:0006116,GO:0006973,GO:0009331,GO:0016558,GO:0046168,GO:0051287	K00006-ko00564 Glycerophospholipid metabolism;ko04011 MAPK signaling pathway - yeast	KOG2711-Glycerol-3-phosphate dehydrogenase/dihydroxyacetone 3-phosphate reductase[C]
YPL262W	443.56	122.469	1.85671	0	0	up	FUM1	fumarase FUM1	GO:0004333,GO:0005739,GO:0005759,GO:0005829,GO:0006099,GO:0006106,GO:0006108,GO:0045239,GO:0051262	K01679-ko00020 Citrate cycle (TCA cycle);ko00620 Pyruvate metabolism;ko00720 Carbon fixation pathways in prokaryotes;ko05200 Pathways in cancer;ko05211 Renal cell carcinoma;ko04934 Cushing syndrome	KOG1317-Fumarase[C]
YGR295C	263.967	825.485	-1.64489	0	0	down	COS6	Cos6p	GO:0005768,GO:0016020,GO:0016021,GO:0016192,GO:0043328	-	-
YOL081W	142.867	66.8307	1.09609	0	0	up	IRA2	Ras GTPase activating protein IRA2	GO:0005096,GO:0005739,GO:0005789,GO:0007165,GO:0031235,GO:0034599,GO:0043547,GO:0046580,GO:0070301,GO:0070417,GO:0071248	K08052-ko04010 MAPK signaling pathway;ko04014 Ras signaling pathway;ko01521 EGFR tyrosine kinase inhibitor resistance	KOG1826-Ras GTPase activating protein RasGAP/neurofibromin[V]
YDR039C	150.564	30.6525	2.2963	0	0	up	ENA2	Na(+)-exporting P-type ATPase ENA2	GO:0005388,GO:0005524,GO:0005794,GO:0005886,GO:0005887,GO:0006813,GO:0006814,GO:0006816,GO:0006828,GO:0006979,GO:0008554,GO:0008556,GO:0010042,GO:0015410,GO:0015662,GO:0016020,GO:0016021,GO:0030334,GO:0046872,GO:0051592,GO:0055085	-	KOG0202-Ca2+ transporting ATPase[P]
YMR145C	379.209	105.511	1.8456	0	0	up	NDE1	NADH-ubiquinone reductase (H(+)-translocating) NDE1	GO:0001300,GO:0003954,GO:0005739,GO:0005758,GO:0006116,GO:0016491,GO:0019655	-	KOG2495-NADH-dehydrogenase (ubiquinone)[C]
YPR151C	510.539	39.3879	3.6962	0	0	up	SUE1	Sue1p	GO:0005740,GO:0030163	-	-
YHR008C	1688.62	752.821	1.16546	0	0	up	SOD2	superoxide dismutase SOD2	GO:0001302,GO:0001320,GO:0001324,GO:0004784,GO:0005739,GO:0005759,GO:0046872,GO:0072593	K04564-ko04013 MAPK signaling pathway - fly;ko04068 FoxO signaling pathway;ko04146 Peroxisome;ko04211 Longevity regulating pathway;ko04212 Longevity regulating pathway - worm;ko04213 Longevity regulating pathway - multiple species;ko05208 Chemical carcinogenesis - reactive oxygen species;ko05016 Huntington disease;ko05417 Lipid and atherosclerosis	KOG0876-Manganese superoxide dismutase[P]
YGR161C	1128.64	422.658	1.41702	0	0	up	RTS3	Rts3p	GO:0005634,GO:0005737	-	-
YGR088W	1337.44	793.209	0.753705	0	0	-	CTT1	catalase T	GO:0000302,GO:0004096,GO:0005739,GO:0005777,GO:0006979,GO:0020037,GO:0042542,GO:0042744,GO:0046872,GO:0071472	-	KOG0047-Catalase[P]
YPL147W	122.407	10.6295	3.52553	0	0	up	PXA1	ATP-binding cassette long-chain fatty acid transporter PXA1	GO:0000038,GO:0005524,GO:0005777,GO:0005779,GO:0006635,GO:0015908,GO:0015910,GO:0015916,GO:0016021,GO:0042626,GO:0042758,GO:0042760	K05676-ko02010 ABC transporters;ko04146 Peroxisome	KOG0064-Peroxisomal long-chain acyl-CoA transporter, ABC superfamily[I]
YJR016C	61.9295	311.507	-2.33057	0	0	down	ILV3	dihydroxy-acid dehydratase ILV3	GO:0004160,GO:0005739,GO:0009082,GO:0009097,GO:0009099,GO:0046872,GO:0051539	-	KOG2448-Dihydroxy-acid dehydratase[E]
YER177W	1152.63	2384.4	-1.0487	0	0	down	BMH1	14-3-3 family protein BMH1	GO:0000077,GO:0000122,GO:0001102,GO:0001402,GO:0003688,GO:0005634,GO:0005737,GO:0005977,GO:0007124,GO:0007265,GO:0030437,GO:0031578,GO:0034221,GO:0043066,GO:0050815,GO:0070842	K06630-ko04011 MAPK signaling pathway - yeast;ko04390 Hippo signaling pathway;ko04391 Hippo signaling pathway - fly;ko04151 PI3K-Akt signaling pathway;ko04110 Cell cycle;ko04114 Oocyte meiosis;ko04621 NOD-like receptor signaling pathway;ko04722 Neurotrophin signaling pathway;ko05203 Viral carcinogenesis;ko05160 Hepatitis C	KOG0841-Multifunctional chaperone (14-3-3 family)[O]
YKL141W	1376.01	489.558	1.49093	0	0	up	SDH3	succinate dehydrogenase cytochrome b subunit SDH3	GO:0000104,GO:0005749,GO:0006099,GO:0006121,GO:0009055,GO:0016021,GO:0042721,GO:0045039,GO:0045281,GO:0045333,GO:0046872,GO:0048038	K00236-ko00020 Citrate cycle (TCA cycle);ko00190 Oxidative phosphorylation;ko04714 Thermogenesis;ko05208 Chemical carcinogenesis - reactive oxygen species;ko05010 Alzheimer disease;ko05012 Parkinson disease;ko05014 Amyotrophic lateral sclerosis;ko05016 Huntington disease;ko05020 Prion disease;ko05022 Pathways of neurodegeneration - multiple diseases;ko05415 Diabetic cardiomyopathy;ko04932 Non-alc…	KOG0449-Succinate dehydrogenase, cytochrome b subunit[G]
YOR007C	525.163	128.007	2.03654	0	0	up	SGT2	Sgt2p	GO:0006620,GO:0009408,GO:0032947,GO:0072380	-	KOG0553-TPR repeat-containing protein[R]
YNL064C	344.394	59.6816	2.5287	0	0	up	YDJ1	type I HSP40 co-chaperone YDJ1	GO:0001671,GO:0005524,GO:0005829,GO:0006457,GO:0006458,GO:0006626,GO:0009408,GO:0030433,GO:0035719,GO:0042026,GO:0045047,GO:0046872,GO:0048471,GO:0051082,GO:0072380	K09502-ko04141 Protein processing in endoplasmic reticulum	KOG0712-Molecular chaperone (DnaJ superfamily)[O]
YBR046C	554.688	143.609	1.94953	0	0	up	ZTA1	NADPH:quinone reductase	GO:0003960,GO:0008270,GO:0016491,GO:0017091,GO:0032440,GO:0034599	K10133-ko04115 p53 signaling pathway	KOG1197-Predicted quinone oxidoreductase[CR]
YMR105C	1034.86	1799.49	-0.798148	0	0	-	PGM2	phosphoglucomutase PGM2	GO:0000287,GO:0004614,GO:0005737,GO:0005829,GO:0005978,GO:0005992,GO:0006006,GO:0006011,GO:0006874,GO:0019255,GO:0019388,GO:0030003,GO:0051156	K01835-ko00010 Glycolysis / Gluconeogenesis;ko00030 Pentose phosphate pathway;ko00052 Galactose metabolism;ko00500 Starch and sucrose metabolism;ko00520 Amino sugar and nucleotide sugar metabolism;ko00230 Purine metabolism;ko00521 Streptomycin biosynthesis	KOG0625-Phosphoglucomutase[G]
YLR414C	1359.14	599.275	1.1814	0	0	up	PUN1	Pun1p	GO:0005198,GO:0005886,GO:0005923,GO:0016021,GO:0031505,GO:0051259	-	-
YOL109W	2432.53	914.79	1.41095	0	0	up	ZEO1	Zeo1p	GO:0019897,GO:0031505	-	-
YDR158W	105.099	493.303	-2.23072	0	0	down	HOM2	aspartate-semialdehyde dehydrogenase	GO:0003942,GO:0004073,GO:0005737,GO:0006531,GO:0009086,GO:0009088,GO:0009089,GO:0009090,GO:0009097,GO:0047200,GO:0050661,GO:0051287	-	KOG4777-Aspartate-semialdehyde dehydrogenase[E]
YBL045C	1072.13	555.503	0.948616	0	0	-	COR1	ubiquinol--cytochrome-c reductase subunit COR1	GO:0003824,GO:0004222,GO:0005739,GO:0005750,GO:0006122,GO:0008270,GO:0009060,GO:0016485,GO:0046872,GO:1902600	-	KOG0960-Mitochondrial processing peptidase, beta subunit, and related enzymes (insulinase superfamily)[O]
YKR076W	376.769	71.7476	2.39268	0	0	up	ECM4	S-glutathionyl-(chloro)hydroquinone reductase	GO:0004364,GO:0005737,GO:0006749,GO:0045174,GO:0071555	-	KOG2903-Predicted glutathione S-transferase[O]
YPL187W	55.9756	640.776	-3.51695	0	0	down	MF(ALPHA)1	Mf(Alpha)1p	GO:0000750,GO:0000772,GO:0005576,GO:0007618	-	-
YCL064C	1010.71	461.164	1.13201	0	0	up	CHA1	L-serine/L-threonine ammonia-lyase CHA1	GO:0003941,GO:0004794,GO:0006520,GO:0006565,GO:0006567,GO:0030170,GO:0042645	K17989-ko00260 Glycine, serine and threonine metabolism;ko00270 Cysteine and methionine metabolism;ko00290 Valine, leucine and isoleucine biosynthesis	KOG1250-Threonine/serine dehydratases[E]
YJR109C	62.6928	213.525	-1.76803	0	0	down	CPA2	carbamoyl-phosphate synthase (glutamine-hydrolyzing) CPA2	GO:0000050,GO:0004070,GO:0004087,GO:0004088,GO:0004151,GO:0005524,GO:0005737,GO:0005951,GO:0006207,GO:0006526,GO:0006541,GO:0016597,GO:0046872	-	KOG0370-Multifunctional pyrimidine synthesis protein CAD (includes carbamoyl-phophate synthetase, aspartate transcarbamylase, and glutamine amidotransferase)[R]
YFL007W	69.6267	15.4423	2.17275	0	0	up	BLM10	Blm10p	GO:0005634,GO:0006281,GO:0006974,GO:0010499,GO:0016504,GO:0034515,GO:0043248,GO:0043486,GO:0061136,GO:0070577,GO:0070628,GO:1990236,GO:1990237	K06699-ko03050 Proteasome	KOG1851-Uncharacterized conserved protein[S]
YNL194C	793.349	285.099	1.47649	0	0	up	YNL194C	uncharacterized protein	GO:0005886,GO:0005938,GO:0016021,GO:0030437	-	-
YDR293C	224.286	456.66	-1.02578	0	0	down	SSD1	mRNA-binding translational repressor SSD1	GO:0000175,GO:0000176,GO:0000177,GO:0000900,GO:0000932,GO:0003723,GO:0003729,GO:0003730,GO:0005634,GO:0005737,GO:0005933,GO:0005935,GO:0006364,GO:0006402,GO:0008298,GO:0010494,GO:0010587,GO:0016075,GO:0017148,GO:0034427,GO:0046872,GO:0048027,GO:0051301,GO:0060237,GO:1990074	-	KOG2102-Exosomal 3'-5' exoribonuclease complex, subunit Rrp44/Dis3[J]
YPL004C	1592.02	2751.7	-0.789462	0	0	-	LSP1	lipid-binding protein LSP1	GO:0005938,GO:0006469,GO:0006897,GO:0008289,GO:0009408,GO:0032126	-	-
YEL024W	1114.29	404.988	1.46017	0	0	up	RIP1	ubiquinol--cytochrome-c reductase catalytic subunit RIP1	GO:0005739,GO:0005743,GO:0005750,GO:0006122,GO:0008121,GO:0009060,GO:0046872,GO:0051537,GO:0070469	K00411-ko00190 Oxidative phosphorylation;ko02020 Two-component system;ko04260 Cardiac muscle contraction;ko04714 Thermogenesis;ko05208 Chemical carcinogenesis - reactive oxygen species;ko05010 Alzheimer disease;ko05012 Parkinson disease;ko05014 Amyotrophic lateral sclerosis;ko05016 Huntington disease;ko05020 Prion disease;ko05022 Pathways of neurodegeneration - multiple diseases;ko05415 Diabetic …	KOG1671-Ubiquinol cytochrome c reductase, subunit RIP1[C]
YPR191W	886.165	392.836	1.17365	0	0	up	QCR2	ubiquinol--cytochrome-c reductase subunit 2	GO:0003824,GO:0004222,GO:0005739,GO:0005750,GO:0006122,GO:0009060,GO:0030061,GO:0046872,GO:1902600	-	KOG2583-Ubiquinol cytochrome c reductase, subunit QCR2[C]
YGR124W	121.397	405.809	-1.74107	0	0	down	ASN2	asparagine synthase (glutamine-hydrolyzing) 2	GO:0004066,GO:0005524,GO:0005829,GO:0006529,GO:0006541,GO:0042803,GO:0070981	K01953-ko00250 Alanine, aspartate and glutamate metabolism	KOG0571-Asparagine synthase (glutamine-hydrolyzing)[E]
YFL039C	1139.38	2069.26	-0.860858	0	0	-	ACT1	actin	GO:0000001,GO:0000011,GO:0000132,GO:0000142,GO:0000812,GO:0000916,GO:0001300,GO:0005200,GO:0005524,GO:0005884,GO:0006281,GO:0006887,GO:0006897,GO:0007119,GO:0009306,GO:0016573,GO:0030010,GO:0030050,GO:0030476,GO:0030479,GO:0031011,GO:0031505,GO:0032432,GO:0034599,GO:0035267	K05692-ko03082 ATP-dependent chromatin remodeling;ko04015 Rap1 signaling pathway;ko04390 Hippo signaling pathway;ko04391 Hippo signaling pathway - fly;ko04145 Phagosome;ko04210 Apoptosis;ko04510 Focal adhesion;ko04520 Adherens junction;ko04530 Tight junction;ko04814 Motor proteins;ko04810 Regulation of actin cytoskeleton;ko04611 Platelet activation;ko04613 Neutrophil extracellular trap formation;…	KOG0676-Actin and related proteins[Z]
YMR256C	2448.38	574.699	2.09095	0	0	up	COX7	cytochrome c oxidase subunit VII	GO:0004129,GO:0005751,GO:0006123,GO:0016021	-	-
YBR039W	858.985	343.669	1.32161	0	0	up	ATP3	F1F0 ATP synthase subunit gamma	GO:0005756,GO:0015986,GO:0045261,GO:0046933,GO:0046961	K02136-ko00190 Oxidative phosphorylation;ko04714 Thermogenesis;ko05208 Chemical carcinogenesis - reactive oxygen species;ko05010 Alzheimer disease;ko05012 Parkinson disease;ko05014 Amyotrophic lateral sclerosis;ko05016 Huntington disease;ko05020 Prion disease;ko05022 Pathways of neurodegeneration - multiple diseases;ko05415 Diabetic cardiomyopathy	KOG1531-F0F1-type ATP synthase, gamma subunit[C]
YMR096W	54.6094	395.034	-2.85476	0	0	down	SNZ1	pyridoxine biosynthesis protein SNZ1	GO:0003824,GO:0008615,GO:0036381,GO:0042819,GO:0042823,GO:1903600	K06215-ko00750 Vitamin B6 metabolism	KOG1606-Stationary phase-induced protein, SOR/SNZ family[H]
YLL024C	1674.32	1167.72	0.519882	0	0	-	SSA2	Hsp70 family chaperone SSA2	GO:0000049,GO:0000329,GO:0005524,GO:0005576,GO:0005737,GO:0005739,GO:0005829,GO:0005844,GO:0006457,GO:0006616,GO:0009277,GO:0016887,GO:0035719,GO:0051082	K03283-ko03040 Spliceosome;ko04141 Protein processing in endoplasmic reticulum;ko04010 MAPK signaling pathway;ko04144 Endocytosis;ko04612 Antigen processing and presentation;ko04915 Estrogen signaling pathway;ko04213 Longevity regulating pathway - multiple species;ko05162 Measles;ko05134 Legionellosis;ko05145 Toxoplasmosis;ko05020 Prion disease;ko05417 Lipid and atherosclerosis	KOG0101-Molecular chaperones HSP70/HSC70, HSP70 superfamily[O]
YBR162C	476.334	1028.37	-1.11031	0	0	down	TOS1	Tos1p	GO:0005576,GO:0009277,GO:0009986	-	-
YBL076C	52.6742	187.932	-1.83504	0	0	down	ILS1	isoleucine--tRNA ligase ILS1	GO:0001649,GO:0002161,GO:0004822,GO:0005524,GO:0005654,GO:0005737,GO:0005829,GO:0006428,GO:0016020,GO:0070062	K01870-ko00970 Aminoacyl-tRNA biosynthesis	KOG0434-Isoleucyl-tRNA synthetase[J]
YMR205C	79.6382	246.89	-1.63234	0	0	down	PFK2	6-phosphofructokinase subunit beta	GO:0003729,GO:0003872,GO:0005524,GO:0005737,GO:0005739,GO:0005741,GO:0005945,GO:0006002,GO:0006096,GO:0046872,GO:1902600	K00850-ko00010 Glycolysis / Gluconeogenesis;ko00030 Pentose phosphate pathway;ko00051 Fructose and mannose metabolism;ko00052 Galactose metabolism;ko00680 Methane metabolism;ko03018 RNA degradation;ko04066 HIF-1 signaling pathway;ko04152 AMPK signaling pathway;ko04922 Glucagon signaling pathway;ko04919 Thyroid hormone signaling pathway;ko05230 Central carbon metabolism in cancer	KOG2440-Pyrophosphate-dependent phosphofructo-1-kinase[G]
YNL195C	544.17	131.933	2.04425	0	0	up	YNL195C	uncharacterized protein	GO:0005739	-	-
YNL007C	1407.8	789.28	0.83483	0	0	-	SIS1	type II HSP40 co-chaperone SIS1	GO:0003677,GO:0005634,GO:0006413,GO:0006457,GO:0007049,GO:0022627,GO:0035719,GO:0051787,GO:0070843,GO:0071630	-	KOG0714-Molecular chaperone (DnaJ superfamily)[O]
YHR071W	356.478	1069.06	-1.58446	0	0	down	PCL5	Pcl5p	GO:0000307,GO:0005634,GO:0007049,GO:0016242,GO:0016538,GO:0031647,GO:0043433,GO:0051301	-	KOG1674-Cyclin[R]
YER073W	24.0141	198.065	-3.04402	0	0	down	ALD5	aldehyde dehydrogenase (NAD(P)(+)) ALD5	GO:0004029,GO:0004030,GO:0005759,GO:0006068,GO:0016620,GO:0019413	K07249-ko00830 Retinol metabolism	KOG2450-Aldehyde dehydrogenase[C]
YJL213W	135.561	520.15	-1.93999	0	0	down	YJL213W	uncharacterized protein	GO:0016810,GO:0019239	-	-
YPL222W	307.725	114.328	1.42846	0	0	up	FMP40	Fmp40p	GO:0005739	-	KOG2542-Uncharacterized conserved protein (YdiU family)[S]
YNL142W	218.993	42.3233	2.37137	0	0	up	MEP2	ammonium permease MEP2	GO:0005886,GO:0005887,GO:0007124,GO:0008519,GO:0015695,GO:0015696,GO:0019740,GO:0072488	-	KOG0682-Ammonia permease[P]
YDR453C	182.626	766.141	-2.06872	0	0	down	TSA2	thioredoxin peroxidase TSA2	GO:0005737,GO:0008379,GO:0034599,GO:0045454,GO:0051920	-	KOG0852-Alkyl hydroperoxide reductase, thiol specific antioxidant and related enzymes[O]
YDR502C	21.7606	224.102	-3.36437	0	0	down	SAM2	methionine adenosyltransferase SAM2	GO:0004478,GO:0005524,GO:0005829,GO:0006555,GO:0006556,GO:0006730,GO:0046872	K00789-ko00270 Cysteine and methionine metabolism;ko00999 Biosynthesis of various plant secondary metabolites	KOG1506-S-adenosylmethionine synthetase[H]
YDR233C	164.644	594.764	-1.85296	0	0	down	RTN1	Rtn1p	GO:0005783,GO:0005789,GO:0005794,GO:0007029,GO:0016021,GO:0030176,GO:0032541,GO:0051292,GO:0071458,GO:0071782,GO:0071786,GO:0071788	-	KOG1792-Reticulon[U]
YOL083W	278.118	58.9301	2.23862	0	0	up	ATG34	Atg34p	GO:0030674,GO:0031503,GO:0034045,GO:0071211	-	-
YLR194C	929.503	1874.06	-1.01164	0	0	down	NCW2	Ncw2p	GO:0005199,GO:0009277,GO:0031505,GO:0046658	-	-
YDR038C	120.959	30.7144	1.97754	0	0	up	ENA5	putative Na(+)-exporting P-type ATPase ENA5	GO:0005388,GO:0005524,GO:0005794,GO:0005886,GO:0005887,GO:0006814,GO:0006816,GO:0006828,GO:0006979,GO:0008554,GO:0010042,GO:0015410,GO:0015662,GO:0016020,GO:0016021,GO:0019829,GO:0030334,GO:0043231,GO:0046872,GO:0051592,GO:0055085	-	KOG0202-Ca2+ transporting ATPase[P]
YBR126C	1622.37	2488.96	-0.617443	0	0	-	TPS1	alpha,alpha-trehalose-phosphate synthase (UDP-forming) TPS1	GO:0003824,GO:0003825,GO:0005946,GO:0005992,GO:0034599,GO:0034605,GO:0042802,GO:0044262,GO:0071465	K16055-ko00500 Starch and sucrose metabolism	KOG1050-Trehalose-6-phosphate synthase component TPS1 and related subunits[G]
RDN18-1	299.357	104.043	1.52469	0	0	up	RDN18-1	18S ribosomal RNA	-	-	-
YNL104C	435.187	839.218	-0.947409	0	0	-	LEU4	2-isopropylmalate synthase LEU4	GO:0003852,GO:0005737,GO:0005739,GO:0009098,GO:0019752,GO:0046912	-	KOG2367-Alpha-isopropylmalate synthase/homocitrate synthase[E]
YOL052C-A	5086.05	2494.23	1.02795	0	0	up	DDR2	Ddr2p	GO:0006974,GO:0009267,GO:0034605,GO:0070301	-	-
YEL034W	2060.67	1034.08	0.994776	0	0	-	HYP2	translation elongation factor eIF-5A	GO:0003723,GO:0003743,GO:0003746,GO:0006452,GO:0022626,GO:0043022,GO:0045901,GO:0045905,GO:0045948,GO:1903272	-	KOG3271-Translation initiation factor 5A (eIF-5A)[J]
YBR053C	377.296	103.699	1.86329	0	0	up	YBR053C	uncharacterized protein	GO:0005509,GO:0030234	-	KOG4499-Ca2+-binding protein Regucalcin/SMP30[PT]
YDR214W	385.243	107.168	1.8459	0	0	up	AHA1	Aha1p	GO:0001671,GO:0005737,GO:0006457,GO:0006950,GO:0034605,GO:0051087	-	KOG2936-Uncharacterized conserved protein[S]
YGL049C	57.2467	193.258	-1.75526	0	0	down	TIF4632	translation initiation factor eIF4G	GO:0000932,GO:0003729,GO:0003743,GO:0006413,GO:0006417,GO:0010494,GO:0016281,GO:0031369,GO:0034063	K03260-ko05416 Viral myocarditis	KOG0401-Translation initiation factor 4F, ribosome/mRNA-bridging subunit (eIF-4G)[J]
YGR094W	41.8464	148.52	-1.82749	0	0	down	VAS1	valine--tRNA ligase	GO:0002161,GO:0004832,GO:0005524,GO:0005737,GO:0005739,GO:0006438	K01873-ko00970 Aminoacyl-tRNA biosynthesis	KOG0432-Valyl-tRNA synthetase[J]
YOL147C	344.265	48.1421	2.83815	0	0	up	PEX11	Pex11p	GO:0005777,GO:0005778,GO:0005779,GO:0005783,GO:0007031,GO:0007165,GO:0016559,GO:0019395,GO:0044375,GO:0050873,GO:1990429	-	KOG4186-Peroxisomal biogenesis protein (peroxin)[U]
YMR315W	324.944	798.94	-1.2979	0	0	down	YMR315W	uncharacterized protein	GO:0006740,GO:0016491	K00078-ko00040 Pentose and glucuronate interconversions;ko00980 Metabolism of xenobiotics by cytochrome P450	KOG2742-Predicted oxidoreductase[R]
YPL201C	120.923	3.17457	5.25138	0	0	up	YIG1	Yig1p	GO:0005634,GO:0005829,GO:0006114	-	-
YKL187C	146.234	33.5644	2.12328	0	0	up	FAT3	Fat3p	GO:0005739,GO:0005886,GO:0015909	-	-
YLR303W	58.4399	274.02	-2.22926	0	0	down	MET17	bifunctional cysteine synthase/O-acetylhomoserine aminocarboxypropyltransferase MET17	GO:0003961,GO:0004124,GO:0005737,GO:0006520,GO:0006555,GO:0016765,GO:0016829,GO:0019344,GO:0030170	-	KOG0053-Cystathionine beta-lyases/cystathionine gamma-synthases[E]
YGL157W	39.5802	267.923	-2.75897	0	0	down	ARI1	carbonyl reductase (NADPH-dependent) ARI1	GO:0003854,GO:0004090,GO:0005634,GO:0005737,GO:0006694,GO:0016491,GO:0050662	-	KOG1502-Flavonol reductase/cinnamoyl-CoA reductase[V]
YER086W	37.5172	193.592	-2.36739	0	0	down	ILV1	threonine ammonia-lyase ILV1	GO:0004794,GO:0005739,GO:0006567,GO:0009097,GO:0016021,GO:0030170	K01754-ko00260 Glycine, serine and threonine metabolism;ko00290 Valine, leucine and isoleucine biosynthesis	KOG1250-Threonine/serine dehydratases[E]
YDR032C	1435.72	697.309	1.0419	0	0	up	PST2	flavodoxin-like fold family protein	GO:0005576,GO:0010181,GO:0016491,GO:0042802,GO:0045892	-	KOG3135-1,4-benzoquinone reductase-like; Trp repressor binding protein-like/protoplast-secreted protein[R]
YPL154C	965.334	1667.96	-0.788983	0	0	-	PEP4	proteinase A	GO:0000324,GO:0004190,GO:0006914,GO:0008233,GO:0009267,GO:0016237,GO:0032258,GO:0051603	K01379-ko04071 Sphingolipid signaling pathway;ko04142 Lysosome;ko04140 Autophagy - animal;ko04210 Apoptosis;ko04915 Estrogen signaling pathway;ko05152 Tuberculosis;ko05415 Diabetic cardiomyopathy	KOG1339-Aspartyl protease[O]
YER069W	32.1016	142.871	-2.15399	0	0	down	ARG5,6	bifunctional acetylglutamate kinase/N-acetyl-gamma-glutamyl-phosphate reductase	GO:0003942,GO:0003991,GO:0004042,GO:0005524,GO:0005759,GO:0006355,GO:0006526,GO:0006592,GO:0016740,GO:0034618,GO:0051287	K11067-ko00220 Arginine biosynthesis	KOG4354-N-acetyl-gamma-glutamyl-phosphate reductase[E]
YKR054C	24.1652	5.09942	2.24453	0	0	up	DYN1	dynein heavy chain	GO:0000070,GO:0000132,GO:0000235,GO:0000741,GO:0003777,GO:0005524,GO:0005816,GO:0005868,GO:0005881,GO:0005938,GO:0007018,GO:0016887,GO:0030286,GO:0030473,GO:0040001,GO:0060001	K10413-ko04145 Phagosome;ko04814 Motor proteins;ko04962 Vasopressin-regulated water reabsorption;ko05132 Salmonella infection	KOG3595-Dyneins, heavy chain[Z]
YER052C	35.2047	194.814	-2.46826	0	0	down	HOM3	aspartate kinase	GO:0004072,GO:0004412,GO:0005524,GO:0009067,GO:0009086,GO:0009088,GO:0009089,GO:0009090,GO:0016597,GO:0050661	-	KOG0456-Aspartate kinase[E]
YDL215C	238.297	112.462	1.08332	0	0	up	GDH2	glutamate dehydrogenase (NAD(+))	GO:0004352,GO:0006520,GO:0006807,GO:0016491,GO:0019551	-	KOG2250-Glutamate/leucine/phenylalanine/valine dehydrogenases[E]
YKL065W-A	727.85	22.9229	4.98878	0	0	up	DPC7	Dpc7p	GO:0016021	-	-
YJR048W	957.191	221.122	2.11396	0	0	up	CYC1	cytochrome c isoform 1	GO:0005739,GO:0005758,GO:0006122,GO:0006123,GO:0009055,GO:0020037,GO:0046872,GO:0055114,GO:0070469	K08738-ko00190 Oxidative phosphorylation;ko02020 Two-component system;ko04210 Apoptosis;ko04214 Apoptosis - fly;ko04215 Apoptosis - multiple species;ko04115 p53 signaling pathway;ko05200 Pathways in cancer;ko05210 Colorectal cancer;ko05222 Small cell lung cancer;ko05170 Human immunodeficiency virus 1 infection;ko05161 Hepatitis B;ko05160 Hepatitis C;ko05164 Influenza A;ko05162 Measles;ko05168 Her…	KOG3453-Cytochrome c[C]
YDR497C	294.824	620.937	-1.0746	0	0	down	ITR1	myo-inositol transporter ITR1	GO:0005351,GO:0005355,GO:0005365,GO:0005886,GO:0005887,GO:0007124,GO:0015798,GO:0016020,GO:0016021,GO:0046323,GO:0055085	-	KOG0254-Predicted transporter (major facilitator superfamily)[R]
YJL034W	432.693	219.558	0.978741	0	0	-	KAR2	Hsp70 family ATPase KAR2	GO:0000742,GO:0005524,GO:0005783,GO:0006616,GO:0006986,GO:0016887,GO:0030433,GO:0031204,GO:0034099,GO:0051082,GO:0070880	K09490-ko03060 Protein export;ko04141 Protein processing in endoplasmic reticulum;ko04612 Antigen processing and presentation;ko04918 Thyroid hormone synthesis;ko05012 Parkinson disease;ko05014 Amyotrophic lateral sclerosis;ko05020 Prion disease;ko05022 Pathways of neurodegeneration - multiple diseases;ko05417 Lipid and atherosclerosis	KOG0100-Molecular chaperones GRP78/BiP/KAR2, HSP70 superfamily[O]
YKL109W	430.855	197.609	1.12455	0	0	up	HAP4	transcription factor HAP4	GO:0000436,GO:0001102,GO:0003677,GO:0005746,GO:0006366,GO:0016602,GO:0043457	-	-
YMR296C	46.5864	207.729	-2.15672	0	0	down	LCB1	serine C-palmitoyltransferase LCB1	GO:0004758,GO:0006686,GO:0016021,GO:0017059,GO:0030148,GO:0030170,GO:0035339,GO:0046511,GO:0046512,GO:0046513,GO:1904504	K00654-ko00600 Sphingolipid metabolism;ko04071 Sphingolipid signaling pathway;ko04138 Autophagy - yeast	KOG1358-Serine palmitoyltransferase[O]
YJL045W	82.9107	3.55666	4.54296	0	0	up	YJL045W	succinate dehydrogenase SDH1b	GO:0005743,GO:0006099,GO:0008177,GO:0022900,GO:0045333,GO:0050660	K00234-ko00020 Citrate cycle (TCA cycle);ko00190 Oxidative phosphorylation;ko04714 Thermogenesis;ko05208 Chemical carcinogenesis - reactive oxygen species;ko05010 Alzheimer disease;ko05012 Parkinson disease;ko05014 Amyotrophic lateral sclerosis;ko05016 Huntington disease;ko05020 Prion disease;ko05022 Pathways of neurodegeneration - multiple diseases;ko05415 Diabetic cardiomyopathy;ko04932 Non-alc…	KOG2403-Succinate dehydrogenase, flavoprotein subunit[C]
YKL171W	133.92	39.1643	1.77376	0	0	up	NNK1	protein kinase NNK1	GO:0004672,GO:0004683,GO:0005516,GO:0005524,GO:0005622,GO:0005634,GO:0005737,GO:0006508,GO:0009931,GO:0018105,GO:0035556,GO:0046777	-	KOG0595-Serine/threonine-protein kinase involved in autophagy[OUT]
YDL210W	95.083	5.19385	4.19431	0	0	up	UGA4	Uga4p	GO:0000329,GO:0005887,GO:0015171,GO:0015179,GO:0015297,GO:0015489,GO:0015495,GO:0015812,GO:0015847,GO:0016021,GO:0055085	K13863-ko05206 MicroRNAs in cancer	KOG1289-Amino acid transporters[E]
YIL111W	378.636	1158.72	-1.61365	0	0	down	COX5B	cytochrome c oxidase subunit Vb	GO:0004129,GO:0005751,GO:0006123,GO:0016021	-	KOG4075-Cytochrome c oxidase, subunit IV/COX5b[C]
YER053C-A	1501.78	102.476	3.87331	0	0	up	YER053C-A	uncharacterized protein	GO:0005789,GO:0016021	-	-
YNL217W	60.8166	310.564	-2.35235	0	0	down	PPN2	putative serine/threonine-protein phosphatase	GO:0000324,GO:0016787,GO:0016791	-	KOG0371-Serine/threonine protein phosphatase 2A, catalytic subunit[T]
YKL211C	53.9966	237.31	-2.13583	0	0	down	TRP3	bifunctional anthranilate synthase/indole-3-glycerol-phosphate synthase	GO:0000162,GO:0004049,GO:0004425,GO:0004640,GO:0005829,GO:0005950,GO:0006541,GO:0006568,GO:0016740	-	KOG4201-Anthranilate synthase component II[E]
YJL217W	1641.72	887.833	0.886844	0	0	-	REE1	Ree1p	GO:0005737	-	-
YMR186W	917.561	620.321	0.56479	0	0	-	HSC82	Hsp90 family chaperone HSC82	GO:0000492,GO:0000723,GO:0005524,GO:0005739,GO:0006457,GO:0006458,GO:0006950,GO:0016887,GO:0034605,GO:0042026,GO:0042623,GO:0043248,GO:0051082	K04079-ko04141 Protein processing in endoplasmic reticulum;ko04151 PI3K-Akt signaling pathway;ko04217 Necroptosis;ko04621 NOD-like receptor signaling pathway;ko04612 Antigen processing and presentation;ko04659 Th17 cell differentiation;ko04657 IL-17 signaling pathway;ko04915 Estrogen signaling pathway;ko04914 Progesterone-mediated oocyte maturation;ko04626 Plant-pathogen interaction;ko05200 Pathw…	KOG0020-Endoplasmic reticulum glucose-regulated protein (GRP94/endoplasmin), HSP90 family[O]
YJL171C	313.914	713.941	-1.18544	0	0	down	TOH1	Toh1p	GO:0005576,GO:0005886,GO:0009277,GO:0009986,GO:0031225	-	-
YJR148W	646.724	308.996	1.06556	0	0	up	BAT2	branched-chain-amino-acid transaminase BAT2	GO:0004084,GO:0005737,GO:0005739,GO:0006532,GO:0009082,GO:0009083,GO:0009097,GO:0009098,GO:0009099,GO:0019509,GO:0030170,GO:0052654,GO:0052655,GO:0052656	K00826-ko00270 Cysteine and methionine metabolism;ko00280 Valine, leucine and isoleucine degradation;ko00290 Valine, leucine and isoleucine biosynthesis;ko00770 Pantothenate and CoA biosynthesis;ko00966 Glucosinolate biosynthesis	KOG0975-Branched chain aminotransferase BCAT1, pyridoxal phosphate enzymes type IV superfamily[E]
YBR050C	184.159	19.477	3.24111	0	0	up	REG2	protein phosphatase regulator REG2	GO:0000122,GO:0000164	-	-
RDN18-2	285.47	111.211	1.36003	0	0	up	RDN18-2	18S ribosomal RNA	-	-	-
YNR002C	385.049	103.545	1.89479	0	0	up	ATO2	putative ammonium permease ATO2	GO:0005886,GO:0006847,GO:0008519,GO:0015123,GO:0015696,GO:0016021,GO:0019740	-	-
YDR127W	54.2986	139.25	-1.35869	0	0	down	ARO1	pentafunctional protein ARO1p	GO:0003855,GO:0003856,GO:0003866,GO:0004764,GO:0004765,GO:0005524,GO:0005737,GO:0009073,GO:0009423,GO:0046872	-	KOG0692-Pentafunctional AROM protein[E]
YJL144W	1056.9	291.831	1.85664	0	0	up	ROQ1	Roq1p	GO:0042631	-	-
YJL166W	2784.48	1398.48	0.993546	0	0	-	QCR8	ubiquinol--cytochrome-c reductase subunit 8	GO:0005750,GO:0006122,GO:0008121,GO:0009060	-	KOG4116-Ubiquinol cytochrome c reductase, subunit QCR8[C]
YJR045C	896.24	597.097	0.58592	0	0	-	SSC1	Hsp70 family ATPase SSC1	GO:0001405,GO:0005524,GO:0005634,GO:0005743,GO:0006457,GO:0016887,GO:0030150,GO:0030234,GO:0032079,GO:0042026,GO:0042645,GO:0043335	K04043-ko03018 RNA degradation;ko04212 Longevity regulating pathway - worm;ko05152 Tuberculosis	KOG0102-Molecular chaperones mortalin/PBP74/GRP75, HSP70 superfamily[O]
YDR111C	242.804	74.9814	1.69519	0	0	up	ALT2	alanine transaminase ALT2	GO:0005634,GO:0005737,GO:0008483,GO:0009058,GO:0030170,GO:0042853	K00814-ko00710 Carbon fixation in photosynthetic organisms;ko00250 Alanine, aspartate and glutamate metabolism;ko00220 Arginine biosynthesis	KOG0258-Alanine aminotransferase[E]
YNL054W-B	12.7647	59.3866	-2.21797	0	0	down	YNL054W-B	gag-pol fusion protein	GO:0000943,GO:0003723,GO:0005737,GO:0032197	-	-
YMR175W	781.702	89.414	3.12805	0	0	up	SIP18	Sip18p	GO:0005543,GO:0005737,GO:0042631	-	-
YMR316W	955.312	1669.15	-0.805071	0	0	-	DIA1	Dia1p	GO:0001403,GO:0005737,GO:0007124	-	-
YKR048C	383.281	147.063	1.38197	0	0	up	NAP1	histone chaperone NAP1	GO:0003677,GO:0005634,GO:0005737,GO:0005935,GO:0006334,GO:0006337,GO:0006606,GO:0007117,GO:0008047,GO:0030332,GO:0031116,GO:0032968,GO:0042393,GO:0042802,GO:0043085,GO:2000617	-	KOG1507-Nucleosome assembly protein NAP-1[BD]
YGR202C	60.6352	259.072	-2.09513	0	0	down	PCT1	choline-phosphate cytidylyltransferase	GO:0003824,GO:0004105,GO:0005634,GO:0005635,GO:0005794,GO:0006656,GO:0006657,GO:0009058,GO:0016020	K00968-ko00564 Glycerophospholipid metabolism;ko00440 Phosphonate and phosphinate metabolism;ko05231 Choline metabolism in cancer	KOG2804-Phosphorylcholine transferase/cholinephosphate cytidylyltransferase[I]
YLR113W	163.05	442.785	-1.44129	0	0	down	HOG1	mitogen-activated protein kinase HOG1	GO:0003682,GO:0004707,GO:0005524,GO:0005622,GO:0005634,GO:0005737,GO:0006351,GO:0006468,GO:0006972,GO:0007231,GO:0016241,GO:0033262,GO:0034605,GO:0045944,GO:0046685,GO:0061392,GO:0061393,GO:0071470	K04441-ko04010 MAPK signaling pathway;ko04013 MAPK signaling pathway - fly;ko04011 MAPK signaling pathway - yeast;ko04015 Rap1 signaling pathway;ko04370 VEGF signaling pathway;ko04668 TNF signaling pathway;ko04068 FoxO signaling pathway;ko04071 Sphingolipid signaling pathway;ko04139 Mitophagy - yeast;ko04114 Oocyte meiosis;ko04218 Cellular senescence;ko04550 Signaling pathways regulating pluripot…	KOG0660-Mitogen-activated protein kinase[T]
YOR212W	37.8297	209.287	-2.46789	0	0	down	STE4	G protein subunit beta	GO:0000750,GO:0001403,GO:0005834,GO:0005886,GO:0005937,GO:0007165,GO:0010525,GO:0043577	K04539-ko04014 Ras signaling pathway;ko04371 Apelin signaling pathway;ko04151 PI3K-Akt signaling pathway;ko04062 Chemokine signaling pathway;ko04926 Relaxin signaling pathway;ko04724 Glutamatergic synapse;ko04727 GABAergic synapse;ko04725 Cholinergic synapse;ko04728 Dopaminergic synapse;ko04726 Serotonergic synapse;ko04723 Retrograde endocannabinoid signaling;ko04713 Circadian entrainment;ko05200…	KOG0286-G-protein beta subunit[R]
YOL032W	343.192	71.9947	2.25306	0	0	up	OPI10	Opi10p	GO:0005634,GO:0005737,GO:0006020,GO:0008654	-	KOG4067-Uncharacterized conserved protein[S]
YNL270C	81.2666	2.71285	4.90478	0	0	up	ALP1	arginine permease ALP1	GO:0005773,GO:0005886,GO:0005887,GO:0015171,GO:0015174,GO:0015179,GO:0015181,GO:0015297,GO:0015802,GO:0016021	-	KOG1286-Amino acid transporters[E]
YEL046C	88.5034	326.152	-1.88174	0	0	down	GLY1	threonine aldolase GLY1	GO:0004793,GO:0005829,GO:0006520,GO:0006545,GO:0006567,GO:0008732,GO:0016829	K01620-ko00260 Glycine, serine and threonine metabolism	KOG1368-Threonine aldolase[E]
YNR001C	1540.77	1097.6	0.489299	0	0	-	CIT1	citrate (Si)-synthase CIT1	GO:0004108,GO:0005739,GO:0005758,GO:0005759,GO:0005829,GO:0006099,GO:0006101,GO:0006537,GO:0006626,GO:0046356	K01647-ko00020 Citrate cycle (TCA cycle);ko00630 Glyoxylate and dicarboxylate metabolism	KOG2617-Citrate synthase[C]
YLR450W	41.2974	136.154	-1.72112	0	0	down	HMG2	hydroxymethylglutaryl-CoA reductase (NADPH) HMG2	GO:0004420,GO:0005635,GO:0005778,GO:0005789,GO:0006696,GO:0008299,GO:0015936,GO:0016021,GO:0050661	K00021-ko00900 Terpenoid backbone biosynthesis;ko04152 AMPK signaling pathway;ko04976 Bile secretion	KOG2480-3-hydroxy-3-methylglutaryl-CoA (HMG-CoA) reductase[I]
YGL187C	981.379	372.491	1.39761	0	0	up	COX4	cytochrome c oxidase subunit IV	GO:0004129,GO:0005739,GO:0005740,GO:0005743,GO:0005751,GO:0005758,GO:0006123,GO:0006626,GO:0008270,GO:0009060,GO:0033617,GO:0070062	K02265-ko00190 Oxidative phosphorylation;ko04260 Cardiac muscle contraction;ko04714 Thermogenesis;ko05208 Chemical carcinogenesis - reactive oxygen species;ko05010 Alzheimer disease;ko05012 Parkinson disease;ko05014 Amyotrophic lateral sclerosis;ko05016 Huntington disease;ko05020 Prion disease;ko05022 Pathways of neurodegeneration - multiple diseases;ko05415 Diabetic cardiomyopathy;ko04932 Non-al…	KOG3352-Cytochrome c oxidase, subunit Vb/COX4[C]
YKL016C	1376.85	679.539	1.01874	0	0	up	ATP7	F1F0 ATP synthase subunit d	GO:0000274,GO:0000276,GO:0015078,GO:0015986	-	KOG3366-Mitochondrial F1F0-ATP synthase, subunit d/ATP7[C]
YPR075C	419.101	159.014	1.39815	0	0	up	OPY2	Opy2p	GO:0000751,GO:0005774,GO:0005887,GO:0007231,GO:1900436	-	-
YER043C	48.5945	219.872	-2.1778	0	0	down	SAH1	adenosylhomocysteinase	GO:0004013,GO:0005829,GO:0006555,GO:0006641,GO:0006656,GO:0006730,GO:0019510,GO:0033353	K01251-ko00270 Cysteine and methionine metabolism	KOG1370-S-adenosylhomocysteine hydrolase[H]
YJR004C	46.6339	177.788	-1.93071	0	0	down	SAG1	Sag1p	GO:0000752,GO:0005576,GO:0009277,GO:0031225,GO:0050839	-	-
YPR159W	70.3146	212.645	-1.59655	0	0	down	KRE6	beta-glucan synthesis-associated protein KRE6	GO:0000139,GO:0005886,GO:0006078,GO:0015926,GO:0016021,GO:0030133,GO:0030176,GO:0030427,GO:0031505	-	-
YLR354C	197.451	536.4	-1.44181	0	0	down	TAL1	sedoheptulose-7-phosphate:D-glyceraldehyde-3-phosphate transaldolase TAL1	GO:0004801,GO:0005634,GO:0005737,GO:0005975,GO:0006098	K00616-ko00030 Pentose phosphate pathway	KOG2772-Transaldolase[G]
YCR005C	1341.75	930.061	0.528719	0	0	-	CIT2	citrate (Si)-synthase CIT2	GO:0004108,GO:0005737,GO:0005777,GO:0006097,GO:0006099,GO:0006101,GO:0006537	K01647-ko00020 Citrate cycle (TCA cycle);ko00630 Glyoxylate and dicarboxylate metabolism	KOG2617-Citrate synthase[C]
YLL041C	1079.5	590.472	0.870419	0	0	-	SDH2	succinate dehydrogenase iron-sulfur protein subunit SDH2	GO:0005743,GO:0005749,GO:0006099,GO:0008177,GO:0009055,GO:0031966,GO:0045333,GO:0046872,GO:0051537,GO:0051538,GO:0051539	K00235-ko00020 Citrate cycle (TCA cycle);ko00190 Oxidative phosphorylation;ko04714 Thermogenesis;ko05208 Chemical carcinogenesis - reactive oxygen species;ko05010 Alzheimer disease;ko05012 Parkinson disease;ko05014 Amyotrophic lateral sclerosis;ko05016 Huntington disease;ko05020 Prion disease;ko05022 Pathways of neurodegeneration - multiple diseases;ko05415 Diabetic cardiomyopathy;ko04932 Non-alc…	KOG3049-Succinate dehydrogenase, Fe-S protein subunit[C]
YDR435C	162.559	476.04	-1.55012	0	0	down	PPM1	leucine carboxy methyltransferase	GO:0005829,GO:0006481,GO:0008168,GO:0010506,GO:0018423	-	KOG2918-Carboxymethyl transferase[O]
YJR019C	202.276	37.253	2.44089	0	0	up	TES1	palmitoyl-CoA hydrolase	GO:0005777,GO:0006635,GO:0006637,GO:0016290,GO:0019395,GO:0047617,GO:0052689	K11992-ko00120 Primary bile acid biosynthesis;ko04146 Peroxisome	KOG3016-Acyl-CoA thioesterase[I]
RUF5-2	137.392	499.129	-1.86111	0	0	down	RUF5-2	RUF5-2	-	-	-
YBR249C	49.0041	239.063	-2.28641	0	0	down	ARO4	3-deoxy-7-phosphoheptulonate synthase ARO4	GO:0003849,GO:0009073,GO:0009423	-	-
YJR095W	132.201	4.73065	4.80455	0	0	up	SFC1	Sfc1p	GO:0003735,GO:0005469,GO:0005743,GO:0006412,GO:0015741,GO:0015744,GO:0016021,GO:0055085	-	KOG0756-Mitochondrial tricarboxylate/dicarboxylate carrier proteins[C]
YLR389C	30.2955	112	-1.88633	0	0	down	STE23	metalloendopeptidase	GO:0004222,GO:0005739,GO:0008270,GO:0016485,GO:0019236,GO:0019898,GO:0043171,GO:0046872,GO:0051603,GO:0071432	K01408-ko03266 Virion - Herpesvirus;ko05010 Alzheimer disease	KOG0959-N-arginine dibasic convertase NRD1 and related Zn2+-dependent endopeptidases, insulinase superfamily[O]
YOR298C-A	4576.86	3276.04	0.482405	0	0	-	MBF1	multiprotein-bridging factor 1	GO:0003713,GO:0005634,GO:0005737,GO:0006351,GO:0043565,GO:0045944	-	KOG3398-Transcription factor MBF1[K]
YML058W	924.933	256.489	1.85045	0	0	up	SML1	ribonucleotide reductase inhibiting protein SML1	GO:0005634,GO:0005737,GO:0006974,GO:0007005,GO:0007049,GO:0008156,GO:1905117,GO:1990846	-	-
YML028W	2153.37	1359.07	0.66397	0	0	-	TSA1	thioredoxin peroxidase TSA1	GO:0000077,GO:0001302,GO:0005737,GO:0005829,GO:0005844,GO:0006457,GO:0008379,GO:0033194,GO:0034599,GO:0042262,GO:0043022,GO:0045454,GO:0051082,GO:0051920,GO:0061077	K03386-ko04214 Apoptosis - fly	KOG0852-Alkyl hydroperoxide reductase, thiol specific antioxidant and related enzymes[O]
YKR066C	591.168	287.81	1.03845	0	0	up	CCP1	cytochrome-c peroxidase	GO:0004130,GO:0004601,GO:0005758,GO:0005759,GO:0006979,GO:0020037,GO:0034599,GO:0042744,GO:0046872	-	-
YPL119C	138.79	34.3477	2.01462	0	0	up	DBP1	putative DEAD-box ATP-dependent RNA helicase DBP1	GO:0003676,GO:0003724,GO:0003743,GO:0004004,GO:0004386,GO:0005524,GO:0005737,GO:0006413,GO:0007059,GO:0010468,GO:0010501,GO:0036464	K11594-ko04622 RIG-I-like receptor signaling pathway;ko05203 Viral carcinogenesis;ko05161 Hepatitis B	KOG0335-ATP-dependent RNA helicase[A]
YNL031C	2411.12	4064.55	-0.753391	0	0	-	HHT2	histone H3	GO:0000786,GO:0003677,GO:0005634	K11253-ko04613 Neutrophil extracellular trap formation;ko05202 Transcriptional misregulation in cancer;ko05131 Shigellosis;ko05322 Systemic lupus erythematosus;ko05034 Alcoholism	KOG1745-Histones H3 and H4[B]
YMR020W	270.822	565.361	-1.06182	0	0	down	FMS1	polyamine oxidase	GO:0015940,GO:0016491,GO:0046208,GO:0046592,GO:0052901,GO:0052902,GO:0052903,GO:0052904	K00308-ko04146 Peroxisome	KOG0029-Amine oxidase[Q]
YNL274C	347.997	120.847	1.5259	0	0	up	GOR1	glyoxylate reductase	GO:0005634,GO:0005739,GO:0005829,GO:0009436,GO:0016616,GO:0016618,GO:0030267,GO:0047964,GO:0051287	K00049-ko00620 Pyruvate metabolism;ko00630 Glyoxylate and dicarboxylate metabolism;ko00260 Glycine, serine and threonine metabolism	KOG0069-Glyoxylate/hydroxypyruvate reductase (D-isomer-specific 2-hydroxy acid dehydrogenase superfamily)[C]
YBR005W	946.885	1781.62	-0.911926	0	0	-	RCR1	Rcr1p	GO:0006033,GO:0016192,GO:0030176,GO:0071555	-	-
YKL212W	57.0963	195.493	-1.77565	0	0	down	SAC1	phosphatidylinositol-3-phosphatase SAC1	GO:0004438,GO:0005797,GO:0016021,GO:0016791,GO:0030173,GO:0030176,GO:0035339,GO:0042578,GO:0043812,GO:0043813,GO:0046856	K21797-ko00562 Inositol phosphate metabolism;ko04070 Phosphatidylinositol signaling system	KOG1889-Putative phosphoinositide phosphatase[I]
YER143W	199.189	50.5239	1.9791	0	0	up	DDI1	Ddi1p	GO:0000149,GO:0004190,GO:0005737,GO:0005886,GO:0006511,GO:0009306,GO:0016192,GO:0043130	-	KOG0012-DNA damage inducible protein[L]
YEL047C	64.0834	234.959	-1.87439	0	0	down	FRD1	fumarate reductase	GO:0000104,GO:0005829,GO:0016156,GO:0071454	-	KOG2404-Fumarate reductase, flavoprotein subunit[C]
YMR009W	445.808	1097.11	-1.29921	0	0	down	ADI1	acireductone dioxygenase (Ni2+-requiring)	GO:0005506,GO:0005634,GO:0005737,GO:0005886,GO:0010308,GO:0010309,GO:0019509	K08967-ko00270 Cysteine and methionine metabolism	KOG2107-Uncharacterized conserved protein, contains double-stranded beta-helix domain[S]
YDR213W	19.6023	93.2014	-2.24932	0	0	down	UPC2	Upc2p	GO:0000978,GO:0001077,GO:0005634,GO:0008270,GO:0016020,GO:0035961,GO:0035969,GO:0045944,GO:0048471,GO:0071456,GO:1904741	-	-
YHR179W	160.675	425.462	-1.40489	0	0	down	OYE2	NADPH dehydrogenase	GO:0003959,GO:0006915,GO:0010181,GO:0016491,GO:0018548,GO:0052690	-	KOG0134-NADH:flavin oxidoreductase/12-oxophytodienoate reductase[CR]
YMR102C	29.3921	118.071	-2.00616	0	0	down	YMR102C	uncharacterized protein	-	-	KOG0283-WD40 repeat-containing protein[S]
YLR177W	327.846	608.209	-0.891547	0	0	-	YLR177W	uncharacterized protein	GO:0000455,GO:0005737,GO:0009982	-	KOG4679-Uncharacterized protein PSP1 (suppressor of DNA polymerase alpha mutations in yeast)[R]
YDR017C	33.7355	113.642	-1.75216	0	0	down	KCS1	inositol polyphosphate kinase KCS1	GO:0000827,GO:0000828,GO:0000829,GO:0000832,GO:0005524,GO:0005737,GO:0008440,GO:0010919,GO:0032958,GO:0033200,GO:0052723,GO:0052724	K07756-ko04070 Phosphatidylinositol signaling system;ko04138 Autophagy - yeast	KOG1620-Inositol polyphosphate multikinase, component of the ARGR transcription regulatory complex[KIT]
YKR046C	861.044	458.197	0.910121	0	0	-	PLN1	Pln1p	GO:0005811,GO:0009060,GO:0016020	-	-
YLR256W	36.4193	101.811	-1.48311	0	0	down	HAP1	Hap1p	GO:0000436,GO:0000978,GO:0001077,GO:0005634,GO:0005739,GO:0008270,GO:0043457,GO:0061428,GO:0071169	-	-
YMR062C	145.805	381.889	-1.38911	0	0	down	ARG7	glutamate N-acetyltransferase	GO:0004042,GO:0004358,GO:0005759,GO:0006526,GO:0006592	-	KOG2786-Putative glutamate/ornithine acetyltransferase[E]
YPR156C	62.0528	199.114	-1.68202	0	0	down	TPO3	spermine transporter	GO:0000296,GO:0000297,GO:0000329,GO:0005886,GO:0015297,GO:0016021,GO:0055085	-	KOG0255-Synaptic vesicle transporter SVOP and related transporters (major facilitator superfamily)[R]
YDR365C	17.2771	107.259	-2.63416	0	0	down	ESF1	pre-rRNA-processing protein ESF1	GO:0003723,GO:0005634,GO:0005730,GO:0006364	-	KOG2318-Uncharacterized conserved protein[S]
YOR047C	22.0252	145.231	-2.72113	0	0	down	STD1	Std1p	GO:0005634,GO:0005886,GO:0006006,GO:0006351,GO:0006357,GO:0007165,GO:0009651,GO:0030295,GO:0071590,GO:0071592	-	-
YKR049C	613.068	158.369	1.95276	0	0	up	FMP46	putative redox protein	GO:0005739,GO:0016491	-	-
YDR034W-B	810.38	54.5276	3.89354	0	0	up	YDR034W-B	uncharacterized protein	GO:0005938,GO:0016021	-	-
YDR174W	279.622	706.403	-1.33701	0	0	down	HMO1	Hmo1p	GO:0000400,GO:0001174,GO:0003690,GO:0005634,GO:0005730,GO:0005737,GO:0005829,GO:0006323,GO:0006356,GO:0008301,GO:0030261,GO:0032040,GO:0033553,GO:0060962,GO:0090579	-	KOG0381-HMG box-containing protein[R]
YKL100C	210.707	440.784	-1.06484	0	0	down	YPF1	aspartic endopeptidase	GO:0004190,GO:0005765,GO:0006465,GO:0009267,GO:0016021,GO:0030660,GO:0033619,GO:0042500,GO:0051603,GO:0071458,GO:0071556,GO:1990578	-	KOG2443-Uncharacterized conserved protein[S]
YPL078C	1215.27	710.981	0.773397	0	0	-	ATP4	F1F0 ATP synthase subunit 4	GO:0000274,GO:0000276,GO:0015078,GO:0015986	-	KOG3976-Mitochondrial F1F0-ATP synthase, subunit b/ATP4[C]
YGR138C	11.4154	91.6718	-3.0055	0	0	down	TPO2	spermine transporter	GO:0000296,GO:0000297,GO:0000329,GO:0005886,GO:0015297,GO:0016021,GO:0055085	-	KOG0255-Synaptic vesicle transporter SVOP and related transporters (major facilitator superfamily)[R]
YOR180C	177.657	20.3894	3.1232	0	0	up	DCI1	putative dodecenoyl-CoA isomerase DCI1	GO:0004165,GO:0005782,GO:0006635,GO:0008152,GO:0016853	K13239-ko00071 Fatty acid degradation;ko04146 Peroxisome	KOG0016-Enoyl-CoA hydratase/isomerase[I]
YPL113C	124.75	15.2729	3.03	0	0	up	YPL113C	glyoxylate reductase	GO:0016616,GO:0051287	-	KOG0069-Glyoxylate/hydroxypyruvate reductase (D-isomer-specific 2-hydroxy acid dehydrogenase superfamily)[C]
YDL185W	259.93	443.344	-0.770302	0	0	-	VMA1	H(+)-transporting V1 sector ATPase subunit A	GO:0000221,GO:0000329,GO:0003677,GO:0004519,GO:0005524,GO:0006314,GO:0007035,GO:0012505,GO:0015991,GO:0016539,GO:0033180,GO:0044267,GO:0046034,GO:0046961	K02145-ko00190 Oxidative phosphorylation;ko04150 mTOR signaling pathway;ko04145 Phagosome;ko04966 Collecting duct acid secretion;ko04721 Synaptic vesicle cycle;ko05165 Human papillomavirus infection;ko05110 Vibrio cholerae infection;ko05120 Epithelial cell signaling in Helicobacter pylori infection;ko05323 Rheumatoid arthritis	KOG1352-Vacuolar H+-ATPase V1 sector, subunit A[C]
YLR355C	64.3302	245.133	-1.92999	0	0	down	ILV5	ketol-acid reductoisomerase	GO:0000002,GO:0003690,GO:0004455,GO:0005739,GO:0009082,GO:0009097,GO:0009099,GO:0016853,GO:0042645,GO:0046872	-	-
YDR277C	486.522	882.299	-0.858761	0	0	-	MTH1	Mth1p	GO:0007165	-	-
YMR261C	152.56	295.514	-0.953848	0	0	-	TPS3	trehalose 6-phosphate synthase/phosphatase complex subunit	GO:0003824,GO:0005946,GO:0005992,GO:0016311,GO:0030234	-	KOG1050-Trehalose-6-phosphate synthase component TPS1 and related subunits[G]
YDL248W	250.578	562.305	-1.16609	0	0	down	COS7	Cos7p	GO:0005768,GO:0016020,GO:0016021,GO:0016192,GO:0043328	-	-
YMR246W	115.905	275.405	-1.24861	0	0	down	FAA4	long-chain fatty acid-CoA ligase FAA4	GO:0003824,GO:0004467,GO:0005524,GO:0005811,GO:0008152,GO:0015909,GO:0016021,GO:0035336	K01897-ko00061 Fatty acid biosynthesis;ko00071 Fatty acid degradation;ko04146 Peroxisome;ko04216 Ferroptosis;ko02024 Quorum sensing;ko04920 Adipocytokine signaling pathway;ko03320 PPAR signaling pathway;ko04714 Thermogenesis	KOG1180-Acyl-CoA synthetase[I]
YDL004W	1201.96	593.866	1.01718	0	0	up	ATP16	F1F0 ATP synthase subunit delta	GO:0005756,GO:0015986,GO:0045261,GO:0046933,GO:0046961	K02134-ko00190 Oxidative phosphorylation;ko04714 Thermogenesis;ko05208 Chemical carcinogenesis - reactive oxygen species;ko05010 Alzheimer disease;ko05012 Parkinson disease;ko05014 Amyotrophic lateral sclerosis;ko05016 Huntington disease;ko05020 Prion disease;ko05022 Pathways of neurodegeneration - multiple diseases;ko05415 Diabetic cardiomyopathy	KOG1758-Mitochondrial F1F0-ATP synthase, subunit delta/ATP16[C]
YKR018C	407.752	239.946	0.764981	0	0	-	YKR018C	uncharacterized protein	GO:0005741,GO:0016021	-	KOG3783-Uncharacterized conserved protein[S]
YIL053W	116.874	413.886	-1.82428	0	0	down	GPP1	glycerol-1-phosphatase RHR2	GO:0000121,GO:0005634,GO:0005737,GO:0006114,GO:0006970,GO:0008152,GO:0016787,GO:0046872	-	KOG2914-Predicted haloacid-halidohydrolase and related hydrolases[R]
YER021W	290.133	127.047	1.19135	0	0	up	RPN3	proteasome regulatory particle lid subunit RPN3	GO:0000502,GO:0006511,GO:0008541,GO:0030234,GO:0042176	K03033-ko03050 Proteasome;ko05169 Epstein-Barr virus infection;ko05010 Alzheimer disease;ko05012 Parkinson disease;ko05014 Amyotrophic lateral sclerosis;ko05016 Huntington disease;ko05017 Spinocerebellar ataxia;ko05020 Prion disease;ko05022 Pathways of neurodegeneration - multiple diseases	KOG2581-26S proteasome regulatory complex, subunit RPN3/PSMD3[O]
YGR067C	61.1091	7.80926	2.96813	0	0	up	YGR067C	uncharacterized protein	GO:0003676,GO:0003677,GO:0005634,GO:0046872	-	KOG3576-Ovo and related transcription factors[K]
YGR086C	1853.38	1344.46	0.463126	0	0	-	PIL1	lipid-binding protein PIL1	GO:0005811,GO:0006469,GO:0006897,GO:0008104,GO:0008289,GO:0009408,GO:0032126,GO:0070941	-	-
YLR342W	57.0264	123.218	-1.11152	0	0	down	FKS1	1,3-beta-D-glucan synthase	GO:0000148,GO:0003843,GO:0005739,GO:0005886,GO:0005934,GO:0005935,GO:0006075,GO:0008360,GO:0008361,GO:0016021,GO:0030479,GO:0045807,GO:0071555	-	KOG0916-1,3-beta-glucan synthase/callose synthase catalytic subunit[M]
YDL234C	619.172	418.199	0.566149	0	0	-	GYP7	GTPase-activating protein GYP7	GO:0005096,GO:0005622,GO:0006886,GO:0012505,GO:0016192,GO:0017137,GO:0031338,GO:0032889,GO:0090630	K20168-ko04137 Mitophagy - animal	KOG2197-Ypt/Rab-specific GTPase-activating protein GYP7 and related proteins[T]
YOL101C	6.19825	129.688	-4.38704	0	0	down	IZH4	Izh4p	GO:0005789,GO:0006882,GO:0016021	-	KOG0748-Predicted membrane proteins, contain hemolysin III domain[RT]
YMR114C	400.804	174.13	1.20273	0	0	up	YMR114C	putative peptide hydrolase	GO:0008233	-	KOG2618-Uncharacterized conserved protein[S]
YDR251W	105.741	242.001	-1.19448	0	0	down	PAM1	Pam1p	GO:0007124	-	-
YMR056C	279.898	82.2163	1.7674	0	0	up	AAC1	ADP/ATP carrier protein AAC1	GO:0003735,GO:0005215,GO:0005471,GO:0005743,GO:0005758,GO:0005829,GO:0006412,GO:0006626,GO:0006783,GO:0006839,GO:0009060,GO:0015886,GO:0016021,GO:0055085	K05863-ko04020 Calcium signaling pathway;ko04022 cGMP-PKG signaling pathway;ko04217 Necroptosis;ko04218 Cellular senescence;ko04613 Neutrophil extracellular trap formation;ko05208 Chemical carcinogenesis - reactive oxygen species;ko05166 Human T-cell leukemia virus 1 infection;ko05164 Influenza A;ko05010 Alzheimer disease;ko05012 Parkinson disease;ko05016 Huntington disease;ko05017 Spinocerebella…	KOG0749-Mitochondrial ADP/ATP carrier proteins[C]
YPR080W	1966.72	1532.35	0.360044	0	0	-	TEF1	translation elongation factor EF-1 alpha	GO:0000329,GO:0001933,GO:0003746,GO:0003924,GO:0005525,GO:0005737,GO:0005739,GO:0005840,GO:0005853,GO:0005856,GO:0006409,GO:0006414,GO:0006469,GO:0019003,GO:0019901,GO:0034198,GO:0043022	K03231-ko03013 Nucleocytoplasmic transport;ko05134 Legionellosis;ko05140 Leishmaniasis	KOG0052-Translation elongation factor EF-1 alpha/Tu[J]
YNL243W	44.8781	132.067	-1.55719	0	0	down	SLA2	Sla2p	GO:0000131,GO:0005543,GO:0005886,GO:0005934,GO:0006887,GO:0006897,GO:0007015,GO:0007121,GO:0016021,GO:0030479,GO:0030674,GO:0031505	-	KOG0980-Actin-binding protein SLA2/Huntingtin-interacting protein Hip1[Z]
YJR094C	109.082	7.71084	3.82238	0	0	up	IME1	transcription factor IME1	GO:0005634,GO:0006351,GO:0006357,GO:0007124,GO:0030435,GO:0040020,GO:0045944,GO:0051321	-	-
YML091C	75.9509	23.7088	1.67964	0	0	up	RPM2	ribonuclease P	GO:0001682,GO:0002181,GO:0004526,GO:0005634,GO:0005759,GO:0006396,GO:0006397,GO:0007005,GO:0030677,GO:0030678,GO:0045944	-	-
YDR457W	45.9119	20.343	1.17434	0	0	up	TOM1	E3 ubiquitin-protein ligase TOM1	GO:0000447,GO:0000448,GO:0000472,GO:0000480,GO:0004842,GO:0005730,GO:0005737,GO:0006351,GO:0006355,GO:0006913,GO:0006997,GO:0016567,GO:0016874,GO:0051028	K10592-ko04120 Ubiquitin mediated proteolysis	KOG0939-E3 ubiquitin-protein ligase/Putative upstream regulatory element binding protein[OK]
YPR036W-A	12005.3	9206.59	0.382938	0	0	-	SPO24	Spo24p	GO:0005628,GO:0030435	-	-
YBL030C	543.412	260.055	1.06323	0	0	up	PET9	ADP/ATP carrier protein PET9	GO:0003735,GO:0005215,GO:0005471,GO:0005743,GO:0006412,GO:0006839,GO:0006915,GO:0009060,GO:0009061,GO:0015866,GO:0015867,GO:0015886,GO:0016021,GO:0055085	K05863-ko04020 Calcium signaling pathway;ko04022 cGMP-PKG signaling pathway;ko04217 Necroptosis;ko04218 Cellular senescence;ko04613 Neutrophil extracellular trap formation;ko05208 Chemical carcinogenesis - reactive oxygen species;ko05166 Human T-cell leukemia virus 1 infection;ko05164 Influenza A;ko05010 Alzheimer disease;ko05012 Parkinson disease;ko05016 Huntington disease;ko05017 Spinocerebella…	KOG0749-Mitochondrial ADP/ATP carrier proteins[C]
YNL144C	167.543	343.175	-1.03442	0	0	down	YNL144C	uncharacterized protein	-	-	-
YLR300W	132.211	342.32	-1.3725	0	0	down	EXG1	glucan 1,3-beta-glucosidase	GO:0004338,GO:0005576,GO:0006073,GO:0008422,GO:0009251,GO:0009277,GO:0009986,GO:0031505	-	-
YHR051W	858.804	350.152	1.29435	0	0	up	COX6	cytochrome c oxidase subunit VI	GO:0004129,GO:0005743,GO:0005751,GO:0006123,GO:0046872	K02264-ko00190 Oxidative phosphorylation;ko04260 Cardiac muscle contraction;ko04714 Thermogenesis;ko05208 Chemical carcinogenesis - reactive oxygen species;ko05010 Alzheimer disease;ko05012 Parkinson disease;ko05014 Amyotrophic lateral sclerosis;ko05016 Huntington disease;ko05020 Prion disease;ko05022 Pathways of neurodegeneration - multiple diseases;ko05415 Diabetic cardiomyopathy;ko04932 Non-al…	KOG4077-Cytochrome c oxidase, subunit Va/COX6[C]
YDR492W	75.0056	284.213	-1.9219	0	0	down	IZH1	PAQR-type receptor	GO:0005789,GO:0006882,GO:0016021	-	KOG0748-Predicted membrane proteins, contain hemolysin III domain[RT]
YGL028C	52.604	182.771	-1.79679	0	0	down	SCW11	putative glucan endo-1,3-beta-D-glucosidase	GO:0005576,GO:0005975,GO:0009277,GO:0042973,GO:0071555	-	-
YPL204W	109.6	291.757	-1.41252	0	0	down	HRR25	serine/threonine protein kinase HRR25	GO:0000775,GO:0002098,GO:0004674,GO:0004713,GO:0005524,GO:0005634,GO:0005654,GO:0005730,GO:0005794,GO:0005816,GO:0005886,GO:0005934,GO:0005935,GO:0006281,GO:0006468,GO:0008360,GO:0016055,GO:0018105,GO:0018108,GO:0030242,GO:0030688,GO:0032880,GO:0033551,GO:0038083,GO:0042273,GO:0042274,GO:0042802,GO:0051455,GO:0060628,GO:2000370,GO:2001159	K08960-ko04310 Wnt signaling pathway;ko04340 Hedgehog signaling pathway;ko04341 Hedgehog signaling pathway - fly;ko04390 Hippo signaling pathway;ko04391 Hippo signaling pathway - fly;ko04392 Hippo signaling pathway - multiple species;ko04068 FoxO signaling pathway;ko04710 Circadian rhythm;ko04711 Circadian rhythm - fly;ko05010 Alzheimer disease;ko05022 Pathways of neurodegeneration - multiple dis…	KOG1163-Casein kinase (serine/threonine/tyrosine protein kinase)[T]
YGL048C	385.795	178.487	1.11202	0	0	up	RPT6	proteasome regulatory particle base subunit RPT6	GO:0005524,GO:0005634,GO:0005737,GO:0006289,GO:0006338,GO:0008540,GO:0016021,GO:0016787,GO:0016887,GO:0017025,GO:0019904,GO:0030163,GO:0030433,GO:0031595,GO:0032968,GO:0034515,GO:0036402,GO:0043161,GO:0043433,GO:0045899,GO:0051091,GO:0070651,GO:0070682	K03066-ko03050 Proteasome;ko05169 Epstein-Barr virus infection;ko05010 Alzheimer disease;ko05012 Parkinson disease;ko05014 Amyotrophic lateral sclerosis;ko05016 Huntington disease;ko05017 Spinocerebellar ataxia;ko05020 Prion disease;ko05022 Pathways of neurodegeneration - multiple diseases	KOG0728-26S proteasome regulatory complex, ATPase RPT6[O]
YPL054W	173.733	28.9833	2.58358	0	0	up	LEE1	Lee1p	GO:0046872	-	-
YIR033W	8.19492	51.9271	-2.66369	0	0	down	MGA2	Mga2p	GO:0005634,GO:0030176,GO:0030466,GO:0036083,GO:0045944,GO:0048255,GO:0061399,GO:0061419,GO:0070417	-	KOG3836-HLH transcription factor EBF/Olf-1 and related DNA binding proteins[K]
YOR254C	36.3303	135.388	-1.89786	0	0	down	SEC63	protein-transporting protein SEC63	GO:0005637,GO:0006614,GO:0006620,GO:0008565,GO:0016021,GO:0031204,GO:0031207,GO:0046967	K09540-ko03060 Protein export;ko04141 Protein processing in endoplasmic reticulum	KOG0721-Molecular chaperone (DnaJ superfamily)[O]
YNL239W	247.775	95.2081	1.37988	0	0	up	LAP3	bleomycin hydrolase	GO:0000122,GO:0000978,GO:0003690,GO:0003697,GO:0003729,GO:0004197,GO:0005737,GO:0005739,GO:0008234,GO:0043418,GO:0046677	-	KOG4128-Bleomycin hydrolases and aminopeptidases of cysteine protease family[E]
YER088C	174.459	357.306	-1.03427	0	0	down	DOT6	Dot6p	GO:0000183,GO:0000781,GO:0005634,GO:0006348,GO:0006351,GO:0006357,GO:0043565,GO:0061587	-	-
YER142C	112.975	4.80666	4.55482	0	0	up	MAG1	DNA-3-methyladenine glycosylase II	GO:0003684,GO:0003824,GO:0003905,GO:0005634,GO:0006284,GO:0006285,GO:0006307,GO:0008725,GO:0043916,GO:0052821,GO:0052822	-	KOG1918-3-methyladenine DNA glycosidase[L]
YJR127C	42.5869	108.26	-1.34602	0	0	down	RSF2	Rsf2p	GO:0003676,GO:0003677,GO:0003700,GO:0005634,GO:0006351,GO:0006355,GO:0008270,GO:0046872	K09228-ko05168 Herpes simplex virus 1 infection	KOG3623-Homeobox transcription factor SIP1[K]
YDL214C	83.8228	17.7461	2.23984	0	0	up	PRR2	serine/threonine protein kinase PRR2	GO:0004674,GO:0005524,GO:0005634,GO:0005737,GO:0031138,GO:0035556,GO:0046020	-	KOG0590-Checkpoint kinase and related serine/threonine protein kinases[D]
YHR001W-A	1453.04	573.629	1.34088	0	0	up	QCR10	ubiquinol--cytochrome-c reductase subunit 10	GO:0005750,GO:0006122,GO:0009060,GO:1902600	-	-
YJR120W	469.844	93.2355	2.33323	0	0	up	YJR120W	uncharacterized protein	GO:0007005,GO:0015918,GO:0045333	-	-
YGR253C	396.251	148.52	1.41576	0	0	up	PUP2	proteasome core particle subunit alpha 5	GO:0004298,GO:0005634,GO:0005737,GO:0006511,GO:0010499,GO:0019773,GO:0034515,GO:0042175,GO:0043161	K02729-ko03050 Proteasome;ko05010 Alzheimer disease;ko05012 Parkinson disease;ko05014 Amyotrophic lateral sclerosis;ko05016 Huntington disease;ko05017 Spinocerebellar ataxia;ko05020 Prion disease;ko05022 Pathways of neurodegeneration - multiple diseases	KOG0176-20S proteasome, regulatory subunit alpha type PSMA5/PUP2[O]
YLR153C	113.417	259.152	-1.19216	0	0	down	ACS2	acetate--CoA ligase ACS2	GO:0001302,GO:0003987,GO:0005524,GO:0005634,GO:0005730,GO:0005829,GO:0006085,GO:0006090,GO:0016021,GO:0016208,GO:0016573,GO:0016880,GO:0019427	K01895-ko00010 Glycolysis / Gluconeogenesis;ko00620 Pyruvate metabolism;ko00630 Glyoxylate and dicarboxylate metabolism;ko00640 Propanoate metabolism;ko00720 Carbon fixation pathways in prokaryotes;ko00680 Methane metabolism	KOG1175-Acyl-CoA synthetase[I]
YDL174C	399.306	228.614	0.804578	0	0	-	DLD1	D-lactate dehydrogenase	GO:0004458,GO:0005739,GO:0005743,GO:0005758,GO:0006626,GO:0016614,GO:0050660,GO:1903457	K00102-ko00620 Pyruvate metabolism	KOG1231-Proteins containing the FAD binding domain[C]
YOL123W	79.1236	224.095	-1.50193	0	0	down	HRP1	Hrp1p	GO:0000166,GO:0000184,GO:0003676,GO:0003723,GO:0003729,GO:0005634,GO:0005737,GO:0005849,GO:0006378,GO:0010494,GO:0072423,GO:0098789	K14411-ko03015 mRNA surveillance pathway	KOG4205-RNA-binding protein musashi/mRNA cleavage and polyadenylation factor I complex, subunit HRP1[A]
YHR206W	69.3139	194.701	-1.49004	0	0	down	SKN7	kinase-regulated stress-responsive transcription factor SKN7	GO:0000156,GO:0000304,GO:0003700,GO:0005634,GO:0005829,GO:0006351,GO:0006970,GO:0008361,GO:0043565,GO:0043619	-	KOG0627-Heat shock transcription factor[K]
YDR475C	52.6708	143.819	-1.44918	0	0	down	JIP4	Jip4p	-	-	-
YMR272C	354.083	685.143	-0.952318	0	0	-	SCS7	fatty acid alpha-hydroxylase	GO:0005506,GO:0005789,GO:0006631,GO:0006633,GO:0006673,GO:0016020,GO:0016021,GO:0020037,GO:0080132	-	KOG0539-Sphingolipid fatty acid hydroxylase[I]
YMR109W	29.9042	89.5835	-1.58288	0	0	down	MYO5	myosin 5	GO:0000146,GO:0005524,GO:0006887,GO:0006897,GO:0006898,GO:0006970,GO:0007121,GO:0009651,GO:0016459,GO:0030479,GO:0031505,GO:0042802,GO:0051666	K10356-ko04814 Motor proteins;ko05130 Pathogenic Escherichia coli infection	KOG0162-Myosin class I heavy chain[Z]
YBR149W	1362.89	959.201	0.506767	0	0	-	ARA1	D-arabinose 1-dehydrogenase (NAD(P)(+)) ARA1	GO:0005829,GO:0016491,GO:0044262,GO:0045290	K00011-ko00040 Pentose and glucuronate interconversions;ko00051 Fructose and mannose metabolism;ko00052 Galactose metabolism;ko00561 Glycerolipid metabolism;ko00790 Folate biosynthesis	KOG1577-Aldo/keto reductase family proteins[R]
YOR303W	207.716	457.453	-1.13901	0	0	down	CPA1	carbamoyl-phosphate synthase (glutamine-hydrolyzing) CPA1	GO:0000050,GO:0004088,GO:0005524,GO:0005951,GO:0006207,GO:0006526,GO:0006541	-	KOG0370-Multifunctional pyrimidine synthesis protein CAD (includes carbamoyl-phophate synthetase, aspartate transcarbamylase, and glutamine amidotransferase)[R]
YGR110W	165.891	48.3121	1.77978	0	0	up	CLD1	carboxylic ester hydrolase	GO:0004623,GO:0005739,GO:0005743,GO:0016740,GO:0032048,GO:0035965	K13699-ko04923 Regulation of lipolysis in adipocytes	KOG4409-Predicted hydrolase/acyltransferase (alpha/beta hydrolase superfamily)[R]
YDR074W	670.722	967.625	-0.528732	0	0	-	TPS2	trehalose-phosphatase TPS2	GO:0003824,GO:0004805,GO:0005946,GO:0005992,GO:0034605	-	KOG1050-Trehalose-6-phosphate synthase component TPS1 and related subunits[G]
YIR034C	63.2623	228.205	-1.85091	0	0	down	LYS1	saccharopine dehydrogenase (NAD+, L-lysine-forming)	GO:0003729,GO:0004754,GO:0005737,GO:0009085,GO:0019878	K14157-ko00310 Lysine degradation	KOG0172-Lysine-ketoglutarate reductase/saccharopine dehydrogenase[E]
YDR155C	3034.45	4504.53	-0.56994	0	0	-	CPR1	peptidylprolyl isomerase CPR1	GO:0000118,GO:0003755,GO:0005634,GO:0005758,GO:0006457,GO:0015031,GO:0016018,GO:0016575,GO:0030437,GO:0034967,GO:0044267,GO:0045836	K09565-ko04020 Calcium signaling pathway;ko04022 cGMP-PKG signaling pathway;ko04613 Neutrophil extracellular trap formation;ko05208 Chemical carcinogenesis - reactive oxygen species;ko05145 Toxoplasmosis;ko05010 Alzheimer disease;ko05012 Parkinson disease;ko05016 Huntington disease;ko05017 Spinocerebellar ataxia;ko05020 Prion disease;ko05022 Pathways of neurodegeneration - multiple diseases;ko054…	KOG0880-Peptidyl-prolyl cis-trans isomerase[O]
YOR270C	161.416	310.991	-0.946094	0	0	-	VPH1	H(+)-transporting V0 sector ATPase subunit a	GO:0000220,GO:0000324,GO:0000329,GO:0005654,GO:0005794,GO:0005886,GO:0006797,GO:0007035,GO:0015986,GO:0015991,GO:0016021,GO:0016049,GO:0016471,GO:0046961,GO:0051117,GO:0070062,GO:0070072,GO:1901998	K02154-ko00190 Oxidative phosphorylation;ko04145 Phagosome;ko04142 Lysosome;ko04966 Collecting duct acid secretion;ko04721 Synaptic vesicle cycle;ko05165 Human papillomavirus infection;ko05110 Vibrio cholerae infection;ko05120 Epithelial cell signaling in Helicobacter pylori infection;ko05152 Tuberculosis;ko05323 Rheumatoid arthritis	KOG2189-Vacuolar H+-ATPase V0 sector, subunit a[C]
YGL026C	75.2302	192.907	-1.35852	0	0	down	TRP5	tryptophan synthase TRP5	GO:0000162,GO:0004834,GO:0030170	-	KOG1395-Tryptophan synthase beta chain[E]
YOL002C	23.4129	157.456	-2.74957	0	0	down	IZH2	PAQR-type receptor	GO:0000122,GO:0005886,GO:0006631,GO:0006882,GO:0009636,GO:0016021	K07297-ko04152 AMPK signaling pathway;ko04920 Adipocytokine signaling pathway;ko04211 Longevity regulating pathway;ko04936 Alcoholic liver disease;ko04932 Non-alcoholic fatty liver disease	KOG0748-Predicted membrane proteins, contain hemolysin III domain[RT]
YBR298C	195.635	387.668	-0.986655	0	0	-	MAL31	maltose permease	GO:0000017,GO:0000023,GO:0005351,GO:0005352,GO:0005355,GO:0005887,GO:0016021,GO:0022857,GO:0046323	-	KOG0254-Predicted transporter (major facilitator superfamily)[R]
YDL125C	911.1	1720.53	-0.917172	0	0	-	HNT1	adenosine 5'-monophosphoramidase	GO:0000166,GO:0003824,GO:0009117,GO:0016787,GO:0042802	-	KOG3275-Zinc-binding protein of the histidine triad (HIT) family[T]
YGR037C	504.728	1378.75	-1.44979	0	0	down	ACB1	long-chain fatty acid transporter ACB1	GO:0000062,GO:0001300,GO:0005324,GO:0005576,GO:0008289,GO:0015909	K08762-ko03320 PPAR signaling pathway	KOG0817-Acyl-CoA-binding protein[I]
YMR002W	564.318	198.594	1.50669	0	0	up	MIX17	Mix17p	GO:0005758,GO:0006626,GO:0009060	-	KOG4090-Uncharacterized conserved protein[S]
YGL167C	116.118	233.116	-1.00545	0	0	down	PMR1	Ca(2+)/Mn(2+)-transporting P-type ATPase PMR1	GO:0000139,GO:0005388,GO:0005509,GO:0005524,GO:0005794,GO:0005887,GO:0006816,GO:0006828,GO:0006874,GO:0006887,GO:0015410,GO:0016021,GO:0016236,GO:0046872	-	KOG0202-Ca2+ transporting ATPase[P]
YPR074C	29.929	112.069	-1.90477	0	0	down	TKL1	transketolase TKL1	GO:0004802,GO:0005737,GO:0006098,GO:0046872	K00615-ko00030 Pentose phosphate pathway;ko00710 Carbon fixation in photosynthetic organisms;ko01051 Biosynthesis of ansamycins	KOG0523-Transketolase[G]
YPL015C	226.189	495.029	-1.12998	0	0	down	HST2	histone deacetylase HST2	GO:0000183,GO:0001300,GO:0005634,GO:0005737,GO:0006351,GO:0008270,GO:0017136,GO:0031939,GO:0045950,GO:0046970,GO:0070403,GO:0070933	K11413-ko00760 Nicotinate and nicotinamide metabolism;ko05230 Central carbon metabolism in cancer	KOG2682-NAD-dependent histone deacetylases and class I sirtuins (SIR2 family)[BK]
YKL145W	313.437	154.231	1.02308	0	0	up	RPT1	proteasome regulatory particle base subunit RPT1	GO:0005524,GO:0005737,GO:0006511,GO:0008540,GO:0016787,GO:0016887,GO:0017025,GO:0030163,GO:0030433,GO:0031595,GO:0031597,GO:0036402,GO:0045732,GO:0045899,GO:0070682	K03061-ko03050 Proteasome;ko05169 Epstein-Barr virus infection;ko05010 Alzheimer disease;ko05012 Parkinson disease;ko05014 Amyotrophic lateral sclerosis;ko05016 Huntington disease;ko05017 Spinocerebellar ataxia;ko05020 Prion disease;ko05022 Pathways of neurodegeneration - multiple diseases	KOG0729-26S proteasome regulatory complex, ATPase RPT1[O]
YGR248W	740.675	408.152	0.859736	0	0	-	SOL4	6-phosphogluconolactonase SOL4	GO:0005634,GO:0005829,GO:0005975,GO:0006098,GO:0009051,GO:0017057,GO:0070062	K01057-ko00030 Pentose phosphate pathway	KOG3147-6-phosphogluconolactonase - like protein[G]
YHR183W	78.3064	220.376	-1.49277	0	0	down	GND1	phosphogluconate dehydrogenase (decarboxylating) GND1	GO:0004616,GO:0005737,GO:0006098,GO:0009051,GO:0019521,GO:0034599	K00033-ko00030 Pentose phosphate pathway;ko00480 Glutathione metabolism	KOG2653-6-phosphogluconate dehydrogenase[G]
YNL091W	103.694	48.0488	1.10976	0	0	up	NST1	Nst1p	GO:0004672,GO:0005524,GO:0005737,GO:0009651	-	-
YGR230W	328.393	59.1796	2.47225	0	0	up	BNS1	Bns1p	-	-	-
YFR033C	1438.06	829.975	0.792983	0	0	-	QCR6	ubiquinol--cytochrome-c reductase subunit 6	GO:0005750,GO:0005758,GO:0006122,GO:0008121,GO:0009060,GO:0034399	-	-
YAL061W	222.021	84.5803	1.3923	0	0	up	BDH2	putative dehydrogenase BDH2	GO:0005634,GO:0005737,GO:0008270,GO:0016491,GO:0016616,GO:0052587	-	KOG0024-Sorbitol dehydrogenase[Q]
YDR354W	56.8623	202.978	-1.83578	0	0	down	TRP4	anthranilate phosphoribosyltransferase	GO:0000162,GO:0003824,GO:0004048,GO:0004049,GO:0005829	-	KOG1438-Anthranilate phosphoribosyltransferase[E]
YGR020C	206.184	695.153	-1.7534	0	0	down	VMA7	H(+)-transporting V1 sector ATPase subunit F	GO:0000221,GO:0000329,GO:0007035,GO:0015991,GO:0016020,GO:0016471,GO:0033180,GO:0042625,GO:0046961,GO:0070062	K02151-ko00190 Oxidative phosphorylation;ko04150 mTOR signaling pathway;ko04145 Phagosome;ko04966 Collecting duct acid secretion;ko04721 Synaptic vesicle cycle;ko05165 Human papillomavirus infection;ko05110 Vibrio cholerae infection;ko05120 Epithelial cell signaling in Helicobacter pylori infection;ko05323 Rheumatoid arthritis	KOG3432-Vacuolar H+-ATPase V1 sector, subunit F[C]
YBR150C	57.2021	15.9087	1.84625	0	0	up	TBS1	Tbs1p	GO:0000981,GO:0003677,GO:0006351,GO:0008270,GO:0016021,GO:0031965,GO:0031966	-	-
YDR353W	213.82	485.821	-1.18403	0	0	down	TRR1	thioredoxin-disulfide reductase TRR1	GO:0004791,GO:0005737,GO:0005758,GO:0005829,GO:0008198,GO:0019430,GO:0034599,GO:0045454	-	KOG0404-Thioredoxin reductase[O]
YEL040W	16.4722	101.756	-2.62701	0	0	down	UTR2	Utr2p	GO:0000144,GO:0004553,GO:0005576,GO:0006037,GO:0009277,GO:0016757,GO:0031225,GO:0031505	-	-
YDR093W	9.50854	39.918	-2.06974	0	0	down	DNF2	aminophospholipid-translocating P4-type ATPase DNF2	GO:0000287,GO:0000749,GO:0004012,GO:0005524,GO:0005622,GO:0005886,GO:0006886,GO:0006897,GO:0007163,GO:0016021,GO:0045332,GO:0070867	-	KOG0206-P-type ATPase[R]
YJL082W	31.3792	108.283	-1.78692	0	0	down	IML2	Iml2p	GO:0005741,GO:0016021,GO:0071218	-	KOG3783-Uncharacterized conserved protein[S]
YEL012W	746.669	392.178	0.92896	0	0	-	UBC8	E2 ubiquitin-conjugating protein UBC8	GO:0004842,GO:0005524,GO:0005737,GO:0031625,GO:0043161,GO:0045721,GO:0061630	K10576-ko04120 Ubiquitin mediated proteolysis	KOG0416-Ubiquitin-protein ligase[O]
YPR154W	930.593	531.404	0.808341	0	0	-	PIN3	Pin3p	GO:0005634,GO:0005737,GO:0030479,GO:0034316	K04364-ko04010 MAPK signaling pathway;ko04013 MAPK signaling pathway - fly;ko04012 ErbB signaling pathway;ko04014 Ras signaling pathway;ko04630 JAK-STAT signaling pathway;ko04068 FoxO signaling pathway;ko04072 Phospholipase D signaling pathway;ko04151 PI3K-Akt signaling pathway;ko04150 mTOR signaling pathway;ko04510 Focal adhesion;ko04540 Gap junction;ko04550 Signaling pathways regulating pluripo…	KOG3601-Adaptor protein GRB2, contains SH2 and SH3 domains[T]
YIL036W	191.37	375.039	-0.970677	0	0	-	CST6	Cst6p	GO:0001077,GO:0005634,GO:0005829,GO:0043565,GO:0045944,GO:0061429,GO:0071244,GO:0071400	-	KOG1414-Transcriptional activator FOSB/c-Fos and related bZIP transcription factors[K]
YFR022W	11.1368	66.0411	-2.56803	0	0	down	ROG3	Rog3p	GO:0000754,GO:0002092,GO:0031625,GO:0070086	-	-
YOR230W	1331.14	1891.71	-0.507028	0	0	-	WTM1	transcriptional modulator	GO:0003714,GO:0005634,GO:0005737,GO:0006351,GO:0006606,GO:0010674,GO:0031939,GO:0045944,GO:0051457,GO:0061186	-	KOG0310-Conserved WD40 repeat-containing protein[S]
YMR276W	295.017	128.522	1.19878	0	0	up	DSK2	ubiquitin domain-containing protein DSK2	GO:0005634,GO:0030433,GO:0030474,GO:0030674	K04523-ko04141 Protein processing in endoplasmic reticulum;ko05014 Amyotrophic lateral sclerosis	KOG0010-Ubiquitin-like protein[OR]
YIR006C	81.6889	156.568	-0.938574	0	0	-	PAN1	Pan1p	GO:0000147,GO:0005509,GO:0005634,GO:0005737,GO:0005886,GO:0006897,GO:0007120,GO:0007121,GO:0010008,GO:0030479,GO:0030674	-	KOG0998-Synaptic vesicle protein EHS-1 and related EH domain proteins[TU]
YNR018W	140.042	418.104	-1.578	0	0	down	RCF2	Rcf2p	GO:0031305,GO:0033617,GO:0097249	-	-
YJL060W	40.1067	154.216	-1.94304	0	0	down	BNA3	kynurenine--oxoglutarate transaminase	GO:0003824,GO:0005737,GO:0005739,GO:0009058,GO:0016212,GO:0030170,GO:0034276,GO:0047536,GO:0097053	K00816-ko00270 Cysteine and methionine metabolism;ko00380 Tryptophan metabolism;ko00450 Selenocompound metabolism	KOG0257-Kynurenine aminotransferase, glutamine transaminase K[E]
YJR008W	536.798	297.899	0.849554	0	0	-	MHO1	Mho1p	GO:0005634,GO:0005737	-	KOG3086-Predicted dioxygenase[R]
YGL156W	147.987	78.0783	0.922482	0	0	-	AMS1	alpha-mannosidase	GO:0000329,GO:0004559,GO:0006013,GO:0006517,GO:0008270,GO:0009313,GO:0030246,GO:0044262	K01191-ko00511 Other glycan degradation	KOG4342-Alpha-mannosidase[G]
YLR295C	796.584	329.202	1.27485	0	0	up	ATP14	F1F0 ATP synthase subunit h	GO:0000276,GO:0015986,GO:0033615,GO:0042407	-	-
YMR104C	327.219	195.986	0.739508	0	0	-	YPK2	putative protein kinase YPK2	GO:0004672,GO:0004674,GO:0005524,GO:0005634,GO:0005737,GO:0008360,GO:0018105,GO:0035091,GO:0035556,GO:0070941,GO:0071555	K13302-ko04068 FoxO signaling pathway;ko04151 PI3K-Akt signaling pathway;ko04150 mTOR signaling pathway;ko04960 Aldosterone-regulated sodium reabsorption	KOG0598-Ribosomal protein S6 kinase and related proteins[RT]
YBR086C	122.464	235.993	-0.946387	0	0	-	IST2	Ist2p	GO:0005886,GO:0008289,GO:0016021,GO:0032541,GO:0033101,GO:0060304,GO:0072659,GO:0090158	-	KOG2513-Protein required for meiotic chromosome segregation[D]
YCL049C	30.24	160.899	-2.41163	0	0	down	YCL049C	uncharacterized protein	GO:0016020	-	-
YDR394W	260.366	116.124	1.16487	0	0	up	RPT3	proteasome regulatory particle base subunit RPT3	GO:0005524,GO:0005737,GO:0006511,GO:0008233,GO:0008540,GO:0016887,GO:0017025,GO:0030163,GO:0030433,GO:0031595,GO:0031597,GO:0036402,GO:0042802,GO:0045899,GO:0070682	K03063-ko03050 Proteasome;ko05169 Epstein-Barr virus infection;ko05010 Alzheimer disease;ko05012 Parkinson disease;ko05014 Amyotrophic lateral sclerosis;ko05016 Huntington disease;ko05017 Spinocerebellar ataxia;ko05020 Prion disease;ko05022 Pathways of neurodegeneration - multiple diseases	KOG0727-26S proteasome regulatory complex, ATPase RPT3[O]
YJL066C	384.04	157.795	1.2832	0	0	up	MPM1	Mpm1p	GO:0005739,GO:0005758,GO:0019898,GO:0031966	-	-
YGL148W	61.9874	207.148	-1.74062	0	0	down	ARO2	bifunctional chorismate synthase/riboflavin reductase [NAD(P)H] ARO2	GO:0004107,GO:0005737,GO:0005829,GO:0009073,GO:0009423,GO:0010181,GO:0042602	-	KOG4492-Chorismate synthase[E]
YLR205C	214.104	68.2316	1.6498	0	0	up	HMX1	Hmx1p	GO:0004392,GO:0005640,GO:0005783,GO:0005789,GO:0006788,GO:0006879,GO:0006979,GO:0016020,GO:0016021,GO:0042167,GO:0046872	K21418-ko00860 Porphyrin metabolism;ko04978 Mineral absorption	KOG4480-Heme oxygenase[P]
YKL064W	126.128	238.747	-0.920599	0	0	-	MNR2	putative Mg(2+) transporter MNR2	GO:0000329,GO:0010961,GO:0015095,GO:0016021,GO:0046873,GO:0098655,GO:1990816	-	-
YMR307W	181.674	360.802	-0.989853	0	0	-	GAS1	1,3-beta-glucanosyltransferase GAS1	GO:0000936,GO:0005576,GO:0005621,GO:0005886,GO:0006342,GO:0009277,GO:0030134,GO:0030447,GO:0031362,GO:0031505,GO:0034399,GO:0042124,GO:0045121,GO:0071970	-	-
YGL229C	8.34188	53.3082	-2.67591	0	0	down	SAP4	Sap4p	GO:0000082,GO:0004722,GO:0005737	-	KOG2073-SAP family cell cycle dependent phosphatase-associated protein[D]
YNL268W	150.639	306.092	-1.02287	0	0	down	LYP1	lysine permease	GO:0005773,GO:0005886,GO:0005887,GO:0015171,GO:0015174,GO:0015179,GO:0015181,GO:0015297,GO:0015802,GO:0016021	-	KOG1286-Amino acid transporters[E]
YGR237C	78.0342	179.177	-1.1992	0	0	down	YGR237C	uncharacterized protein	-	-	-
YOR299W	50.1604	136.587	-1.4452	0	0	down	BUD7	exomer complex subunit	GO:0000282,GO:0006893,GO:0015031,GO:0016020,GO:0034044,GO:0034221	-	-
YCL035C	1091.96	519.119	1.07278	0	0	up	GRX1	dithiol glutaredoxin GRX1	GO:0004364,GO:0004602,GO:0005623,GO:0005737,GO:0009055,GO:0010731,GO:0015035,GO:0015036,GO:0034599,GO:0045454	-	KOG1752-Glutaredoxin and related proteins[O]
YOR176W	218.564	450.565	-1.04368	0	0	down	HEM15	ferrochelatase HEM15	GO:0004325,GO:0005743,GO:0006783	K01772-ko00860 Porphyrin metabolism	KOG1321-Protoheme ferro-lyase (ferrochelatase)[H]
YDR298C	849.568	482.405	0.816485	0	0	-	ATP5	F1F0 ATP synthase subunit 5	GO:0000274,GO:0015986,GO:0046933	K02137-ko00190 Oxidative phosphorylation;ko04714 Thermogenesis;ko05208 Chemical carcinogenesis - reactive oxygen species;ko05010 Alzheimer disease;ko05012 Parkinson disease;ko05014 Amyotrophic lateral sclerosis;ko05016 Huntington disease;ko05020 Prion disease;ko05022 Pathways of neurodegeneration - multiple diseases;ko05415 Diabetic cardiomyopathy	KOG1662-Mitochondrial F1F0-ATP synthase, subunit OSCP/ATP5[C]
YBL007C	119.337	213.66	-0.84027	0	0	-	SLA1	cytoskeletal protein-binding protein SLA1	GO:0000147,GO:0005634,GO:0005886,GO:0005938,GO:0006897,GO:0010008,GO:0030041,GO:0030479,GO:0030674,GO:0042802,GO:0043130	-	KOG1029-Endocytic adaptor protein intersectin[TU]
YKL096W-A	4074.84	2874.01	0.503679	0	0	-	CWP2	Cwp2p	GO:0005199,GO:0005576,GO:0009277,GO:0031225,GO:0031505	-	-
YOR020C	802.123	313.515	1.35529	0	0	up	HSP10	Hsp10p	GO:0005524,GO:0005737,GO:0005759,GO:0006457,GO:0006986,GO:0042026,GO:0045041,GO:0046872,GO:0051082,GO:0051085,GO:0051087,GO:0051131	-	KOG1641-Mitochondrial chaperonin[O]
YNR044W	12.6464	66.2397	-2.38897	0	0	down	AGA1	Aga1p	GO:0000752,GO:0005576,GO:0009277,GO:0031225,GO:0050839	-	-
YLR337C	62.5752	151.038	-1.27125	0	0	down	VRP1	Vrp1p	GO:0000131,GO:0000147,GO:0003779,GO:0005884,GO:0005935,GO:0006897,GO:0007015,GO:0007121,GO:0008360,GO:0030036,GO:0030048,GO:0030479,GO:0032465,GO:0051015,GO:0051127,GO:0051666	-	KOG4462-WASP-interacting protein VRP1/WIP, contains WH2 domain[Z]
YDL066W	128.782	302.11	-1.23015	0	0	down	IDP1	isocitrate dehydrogenase (NADP(+)) IDP1	GO:0000287,GO:0004450,GO:0005739,GO:0006097,GO:0006099,GO:0006102,GO:0006537,GO:0042645,GO:0051287	K00031-ko00020 Citrate cycle (TCA cycle);ko00720 Carbon fixation pathways in prokaryotes;ko00480 Glutathione metabolism;ko04146 Peroxisome;ko05230 Central carbon metabolism in cancer	KOG1526-NADP-dependent isocitrate dehydrogenase[C]
YJR077C	680.597	412.833	0.721241	0	0	-	MIR1	Mir1p	GO:0003735,GO:0005315,GO:0005739,GO:0005743,GO:0005758,GO:0006412,GO:0006626,GO:0006810,GO:0016021,GO:0031305,GO:0035435	-	KOG0767-Mitochondrial phosphate carrier protein[C]
YMR173W	330.38	593.272	-0.844568	0	0	-	DDR48	DNA damage-responsive protein 48	GO:0003924,GO:0006281,GO:0016887	-	-
YDL100C	215.084	79.2051	1.44123	0	0	up	GET3	guanine nucleotide exchange factor GET3	GO:0000750,GO:0005085,GO:0005524,GO:0005783,GO:0005794,GO:0006620,GO:0006810,GO:0006890,GO:0009408,GO:0010038,GO:0016887,GO:0042802,GO:0043529,GO:0045048,GO:0046685,GO:0046872,GO:0051082,GO:1990507	-	KOG2825-Putative arsenite-translocating ATPase[P]
YHR007C	90.8568	222.107	-1.28959	0	0	down	ERG11	sterol 14-demethylase	GO:0004497,GO:0005506,GO:0005783,GO:0005886,GO:0006696,GO:0008398,GO:0016021,GO:0016705,GO:0020037	K05917-ko00100 Steroid biosynthesis	KOG0684-Cytochrome P450[Q]
YJR059W	135.356	258.158	-0.931491	0	0	-	PTK2	protein kinase PTK2	GO:0000082,GO:0004672,GO:0004674,GO:0005524,GO:0005634,GO:0005737,GO:0005886,GO:0006873,GO:0015846,GO:0035556	-	KOG0590-Checkpoint kinase and related serine/threonine protein kinases[D]
YKL151C	728.585	1166.86	-0.679462	0	0	-	NNR2	NADHX dehydratase	GO:0005524,GO:0005737,GO:0016301,GO:0046496,GO:0047453,GO:0052855	-	KOG3974-Predicted sugar kinase[G]
YCR069W	64.0125	219.86	-1.78016	0	0	down	CPR4	peptidylprolyl isomerase family protein CPR4	GO:0003755,GO:0006457,GO:0016020,GO:0016021	-	KOG0880-Peptidyl-prolyl cis-trans isomerase[O]
YDR529C	2116.3	1390	0.606463	0	0	-	QCR7	ubiquinol--cytochrome-c reductase subunit 7	GO:0005750,GO:0006122,GO:0009060,GO:0034551,GO:1902600	K00417-ko00190 Oxidative phosphorylation;ko04260 Cardiac muscle contraction;ko04714 Thermogenesis;ko05208 Chemical carcinogenesis - reactive oxygen species;ko05010 Alzheimer disease;ko05012 Parkinson disease;ko05014 Amyotrophic lateral sclerosis;ko05016 Huntington disease;ko05020 Prion disease;ko05022 Pathways of neurodegeneration - multiple diseases;ko05415 Diabetic cardiomyopathy;ko04932 Non-al…	KOG3440-Ubiquinol cytochrome c reductase, subunit QCR7[C]
YDR185C	31.1462	214.038	-2.78074	0	0	down	UPS3	Ups3p	GO:0005758,GO:0031314,GO:0070584,GO:1990050	-	KOG3336-Predicted member of the intramitochondrial sorting protein family[U]
RUF5-1	98.1703	314.197	-1.67831	0	0	down	RUF5-1	RUF5-1	-	-	-
YER081W	98.0391	240.376	-1.29387	0	0	down	SER3	phosphoglycerate dehydrogenase SER3	GO:0004617,GO:0006564,GO:0009070,GO:0016597,GO:0042802,GO:0051287,GO:0061759	K00058-ko00680 Methane metabolism;ko00260 Glycine, serine and threonine metabolism;ko00270 Cysteine and methionine metabolism	KOG0068-D-3-phosphoglycerate dehydrogenase, D-isomer-specific 2-hydroxy acid dehydrogenase superfamily[E]
YMR280C	78.3971	37.4008	1.06773	0	0	up	CAT8	DNA-binding transcription factor CAT8	GO:0000978,GO:0001077,GO:0005634,GO:0005975,GO:0008270,GO:0035948,GO:0035959,GO:0061414	-	-
YOR122C	1069.19	1922.8	-0.846689	0	0	-	PFY1	profilin	GO:0003785,GO:0005546,GO:0005829,GO:0005938,GO:0015629,GO:0019897,GO:0042989,GO:0046907,GO:0070064,GO:0090338	K05759-ko04013 MAPK signaling pathway - fly;ko04015 Rap1 signaling pathway;ko04810 Regulation of actin cytoskeleton;ko05132 Salmonella infection;ko05131 Shigellosis;ko05014 Amyotrophic lateral sclerosis	KOG1755-Profilin[Z]
YPL135W	831.827	437.26	0.927794	0	0	-	ISU1	iron-binding protein ISU1	GO:0002098,GO:0005506,GO:0005759,GO:0006879,GO:0008198,GO:0016226,GO:0036455,GO:0044571,GO:0051536,GO:0051537,GO:0051539,GO:0097428	-	KOG3361-Iron binding protein involved in Fe-S cluster formation[C]
YIL124W	561.629	319.101	0.815603	0	0	-	AYR1	acylglycerone-phosphate reductase	GO:0000140,GO:0004806,GO:0005783,GO:0005811,GO:0006654,GO:0019433	K00044-ko00140 Steroid hormone biosynthesis;ko04913 Ovarian steroidogenesis	KOG1209-1-Acyl dihydroxyacetone phosphate reductase and related dehydrogenases[Q]
YER019W	32.4796	123.983	-1.93253	0	0	down	ISC1	inositol phosphosphingolipid phospholipase	GO:0005739,GO:0005783,GO:0009651,GO:0016021,GO:0030149,GO:0031307,GO:0046513,GO:0046872,GO:0052712	K12351-ko00600 Sphingolipid metabolism;ko04071 Sphingolipid signaling pathway	KOG3873-Sphingomyelinase family protein[T]
YMR085W	333.421	589.116	-0.821209	0	0	-	YMR085W	uncharacterized protein	GO:0004360,GO:0005975,GO:0006002,GO:0006047,GO:0030246,GO:0034221,GO:1901137	-	KOG1268-Glucosamine 6-phosphate synthetases, contain amidotransferase and phosphosugar isomerase domains[M]
YKL163W	250.358	100.281	1.31994	0	0	up	PIR3	beta-1,3-glucan linked protein	GO:0005199,GO:0005576,GO:0009277,GO:0031505	-	-
YBR280C	152.865	68.2364	1.16365	0	0	up	SAF1	SCF ubiquitin ligase complex subunit SAF1	GO:0016567,GO:0019005,GO:0031146	-	-
YNL336W	196.435	410.146	-1.06209	0	0	down	COS1	Cos1p	GO:0005768,GO:0016021,GO:0016192,GO:0043328	-	-
YPR023C	228.147	98.3159	1.21447	0	0	up	EAF3	Eaf3p	GO:0000123,GO:0005634,GO:0006281,GO:0006338,GO:0006342,GO:0006355,GO:0006357,GO:0006368,GO:0016573,GO:0016575,GO:0030174,GO:0032221,GO:0035267,GO:0043967,GO:0043968,GO:0045892,GO:0060195	K11339-ko03082 ATP-dependent chromatin remodeling	KOG3001-Dosage compensation regulatory complex/histone acetyltransferase complex, subunit MSL-3/MRG15/EAF3, and related CHROMO domain-containing proteins[BK]
YPR008W	104.429	220.048	-1.07529	0	0	down	HAA1	Haa1p	GO:0000978,GO:0000981,GO:0001202,GO:0005507,GO:0005634,GO:0006351,GO:0006878,GO:0006879,GO:0036003,GO:0045944,GO:0061402	-	-
YPR036W	390.943	652.802	-0.739688	0	0	-	VMA13	H(+)-transporting V1 sector ATPase subunit H	GO:0000221,GO:0000329,GO:0007035,GO:0015991,GO:0046961	K02144-ko00190 Oxidative phosphorylation;ko04150 mTOR signaling pathway;ko04145 Phagosome;ko04142 Lysosome;ko04721 Synaptic vesicle cycle;ko05165 Human papillomavirus infection;ko05110 Vibrio cholerae infection;ko05120 Epithelial cell signaling in Helicobacter pylori infection;ko05152 Tuberculosis;ko05323 Rheumatoid arthritis	KOG2759-Vacuolar H+-ATPase V1 sector, subunit H[C]
YOR175C	50.957	142.185	-1.48042	0	0	down	ALE1	lysophospholipid acyltransferase	GO:0003841,GO:0005783,GO:0005789,GO:0008374,GO:0016021,GO:0046474,GO:0047184	K13517-ko00561 Glycerolipid metabolism;ko00564 Glycerophospholipid metabolism	KOG2704-Predicted membrane protein[S]
YGL255W	32.3951	138.839	-2.09957	0	0	down	ZRT1	high-affinity Zn(2+) transporter ZRT1	GO:0000006,GO:0005887,GO:0016020,GO:0046873	-	KOG1558-Fe2+/Zn2+ regulated transporter[P]
YGR266W	92.9379	31.9227	1.54168	0	0	up	YGR266W	uncharacterized protein	GO:0003677,GO:0005634,GO:0005886,GO:0006355	-	-
YHR042W	38.4406	114.568	-1.57551	0	0	down	NCP1	NADPH--hemoprotein reductase	GO:0003958,GO:0005741,GO:0005789,GO:0005886,GO:0006696,GO:0009055,GO:0010181,GO:0016021	-	KOG1158-NADP/FAD dependent oxidoreductase[C]
YNR075W	12.5903	93.6502	-2.89497	0	0	down	COS10	Cos10p	GO:0005768,GO:0006897,GO:0016020,GO:0016021,GO:0043328	-	-
YBR071W	497.952	233.285	1.09391	0	0	up	YBR071W	uncharacterized protein	GO:0005737,GO:0005935	-	-
YPL273W	37.471	159.742	-2.09189	0	0	down	SAM4	S-adenosylmethionine-homocysteine S-methyltransferase SAM4	GO:0005634,GO:0005737,GO:0008898,GO:0019284,GO:0046498,GO:0046872,GO:0050667	K00547-ko00270 Cysteine and methionine metabolism	KOG1579-Homocysteine S-methyltransferase[E]
YPL265W	501.65	345.256	0.539012	0	0	-	DIP5	Dip5p	GO:0005313,GO:0005886,GO:0005887,GO:0006865,GO:0015171,GO:0015183,GO:0015297,GO:0016021	-	KOG1286-Amino acid transporters[E]
YNL234W	12.3534	84.9105	-2.78104	0	0	down	YNL234W	uncharacterized protein	GO:0005344,GO:0019825,GO:0020037,GO:0046872	-	KOG3378-Globins and related hemoproteins[C]
YML120C	421.745	264.675	0.672147	0	0	-	NDI1	NADH-ubiquinone reductase (H(+)-translocating) NDI1	GO:0001300,GO:0005739,GO:0005743,GO:0005759,GO:0006116,GO:0006120,GO:0008137,GO:0016491,GO:0043065	-	KOG2495-NADH-dehydrogenase (ubiquinone)[C]
YEL057C	97.0302	4.6037	4.39757	0	0	up	SDD1	Sdd1p	-	-	-
YOR259C	234.413	109.348	1.10013	0	0	up	RPT4	proteasome regulatory particle base subunit RPT4	GO:0005524,GO:0005634,GO:0005737,GO:0006289,GO:0008540,GO:0016787,GO:0016887,GO:0017025,GO:0019904,GO:0030163,GO:0030433,GO:0031595,GO:0031597,GO:0032968,GO:0036402,GO:0045899,GO:0070682	K03064-ko03050 Proteasome;ko05169 Epstein-Barr virus infection;ko05010 Alzheimer disease;ko05012 Parkinson disease;ko05014 Amyotrophic lateral sclerosis;ko05016 Huntington disease;ko05017 Spinocerebellar ataxia;ko05020 Prion disease;ko05022 Pathways of neurodegeneration - multiple diseases	KOG0651-26S proteasome regulatory complex, ATPase RPT4[O]
YEL009C	1629.29	1227.7	0.408288	0	0	-	GCN4	amino acid starvation-responsive transcription factor GCN4	GO:0000122,GO:0000790,GO:0000978,GO:0000981,GO:0001080,GO:0001135,GO:0003682,GO:0003700,GO:0005634,GO:0005667,GO:0008652,GO:0010691,GO:0042802,GO:0043565,GO:0045899,GO:0060261,GO:1903833	-	KOG0837-Transcriptional activator of the JUN family[K]
YGR191W	40.5324	123.798	-1.61084	0	0	down	HIP1	histidine permease	GO:0005291,GO:0005773,GO:0005886,GO:0005887,GO:0006828,GO:0015171,GO:0015297,GO:0015817,GO:0016021	-	KOG1286-Amino acid transporters[E]
YJL102W	33.8976	3.72939	3.18417	0	0	up	MEF2	Mef2p	GO:0000002,GO:0003746,GO:0003924,GO:0005525,GO:0005622,GO:0005739,GO:0032543,GO:0032790,GO:0051881	-	KOG0465-Mitochondrial elongation factor[J]
YDR204W	293.684	134.566	1.12594	0	0	up	COQ4	ubiquinone biosynthesis protein COQ4	GO:0005743,GO:0006744,GO:0031314	-	KOG3244-Protein involved in ubiquinone biosynthesis[H]
YNL125C	182.53	93.2747	0.968573	0	0	-	ESBP6	Esbp6p	GO:0005215,GO:0005739,GO:0005789,GO:0006810,GO:0015293,GO:0016020,GO:0016021,GO:0034220,GO:0055085,GO:0071627	-	KOG2504-Monocarboxylate transporter[G]
YMR084W	245.115	528.951	-1.10968	0	0	down	YMR084W	putative glutamine--fructose-6-phosphate transaminase	GO:0004360,GO:0006048,GO:0006541	-	KOG1268-Glucosamine 6-phosphate synthetases, contain amidotransferase and phosphosugar isomerase domains[M]
YJL001W	453.839	207.369	1.12998	0	0	up	PRE3	proteasome core particle subunit beta 1	GO:0004175,GO:0004298,GO:0005634,GO:0005737,GO:0005789,GO:0005839,GO:0010499,GO:0019774,GO:0034515,GO:0043161,GO:0051603	K02738-ko03050 Proteasome;ko05010 Alzheimer disease;ko05012 Parkinson disease;ko05014 Amyotrophic lateral sclerosis;ko05016 Huntington disease;ko05017 Spinocerebellar ataxia;ko05020 Prion disease;ko05022 Pathways of neurodegeneration - multiple diseases	KOG0174-20S proteasome, regulatory subunit beta type PSMB6/PSMB9/PRE3[O]
YDR387C	47.0926	139.566	-1.56738	0	0	down	CIN10	Cin10p	GO:0005351,GO:0005355,GO:0005887,GO:0006810,GO:0016020,GO:0016021,GO:0046323,GO:0055085	-	KOG0254-Predicted transporter (major facilitator superfamily)[R]
YOR092W	17.0014	77.4428	-2.18748	0	0	down	ECM3	putative ATPase ECM3	GO:0005789,GO:0016021,GO:0016887,GO:0055085,GO:0071555	-	KOG2722-Predicted membrane protein[S]
YER158C	53.2327	148.097	-1.47615	0	0	down	YER158C	uncharacterized protein	-	-	-
YER089C	40.656	137.85	-1.76156	0	0	down	PTC2	type 2C protein phosphatase PTC2	GO:0000077,GO:0000079,GO:0000173,GO:0004722,GO:0006470,GO:0030968,GO:0046872	K04457-ko04010 MAPK signaling pathway	KOG0697-Protein phosphatase 1B (formerly 2C)[T]
YML007W	217.436	118.772	0.872392	0	0	-	YAP1	DNA-binding transcription factor YAP1	GO:0000304,GO:0003700,GO:0005634,GO:0005737,GO:0006351,GO:0009408,GO:0010038,GO:0042493,GO:0043565,GO:0043619,GO:0046686	-	-
YOR261C	363.639	187.671	0.954299	0	0	-	RPN8	proteasome regulatory particle lid subunit RPN8	GO:0000502,GO:0006511,GO:0008541,GO:0034515,GO:0043161	K03038-ko03050 Proteasome;ko05169 Epstein-Barr virus infection;ko05010 Alzheimer disease;ko05012 Parkinson disease;ko05014 Amyotrophic lateral sclerosis;ko05016 Huntington disease;ko05017 Spinocerebellar ataxia;ko05020 Prion disease;ko05022 Pathways of neurodegeneration - multiple diseases	KOG1556-26S proteasome regulatory complex, subunit RPN8/PSMD7[O]
YEL027W	816.317	1452.6	-0.831434	0	0	-	VMA3	H(+)-transporting V0 sector ATPase subunit c	GO:0000220,GO:0005774,GO:0006623,GO:0006878,GO:0006879,GO:0006897,GO:0007033,GO:0007035,GO:0015078,GO:0015991,GO:0016021,GO:0033179,GO:0046961	K02155-ko00190 Oxidative phosphorylation;ko04145 Phagosome;ko04142 Lysosome;ko04966 Collecting duct acid secretion;ko04721 Synaptic vesicle cycle;ko05165 Human papillomavirus infection;ko05110 Vibrio cholerae infection;ko05120 Epithelial cell signaling in Helicobacter pylori infection;ko05152 Tuberculosis;ko05323 Rheumatoid arthritis	KOG0232-Vacuolar H+-ATPase V0 sector, subunits c/c'[C]
YDL145C	39.8552	93.7638	-1.23426	0	0	down	COP1	coatomer subunit alpha	GO:0005198,GO:0005615,GO:0006886,GO:0006888,GO:0006890,GO:0006891,GO:0016192,GO:0030126,GO:0030157,GO:0043130,GO:0070062	-	KOG0292-Vesicle coat complex COPI, alpha subunit[U]
YMR058W	20.0855	81.5365	-2.0213	0	0	down	FET3	ferroxidase FET3	GO:0004322,GO:0005507,GO:0005886,GO:0016021,GO:0016491,GO:0033215,GO:0033573,GO:0046688,GO:1901684	-	KOG1263-Multicopper oxidases[Q]
YPL092W	113.557	33.9648	1.74131	0	0	up	SSU1	Ssu1p	GO:0000316,GO:0000319,GO:0005886,GO:0016021,GO:0055085	-	-
YOR130C	30.2368	148.237	-2.29352	0	0	down	ORT1	Ort1p	GO:0000064,GO:0003735,GO:0005740,GO:0005743,GO:0006412,GO:0006526,GO:0006810,GO:0016021	-	KOG0758-Mitochondrial carnitine-acylcarnitine carrier protein[C]
YLR075W	819.214	493.86	0.73014	0	0	-	RPL10	ribosomal 60S subunit protein L10	GO:0000027,GO:0002181,GO:0003735,GO:0005840,GO:0006412,GO:0006415,GO:0022625	K02866-ko03010 Ribosome;ko05171 Coronavirus disease - COVID-19	KOG0857-60s ribosomal protein L10[J]
YOR063W	587.413	380.069	0.628115	0	0	-	RPL3	ribosomal 60S subunit protein L3	GO:0000027,GO:0002181,GO:0003735,GO:0005840,GO:0006412,GO:0022625	K02925-ko03010 Ribosome;ko05171 Coronavirus disease - COVID-19	KOG0746-60S ribosomal protein L3 and related proteins[J]
YPR124W	98.8743	22.6412	2.12665	0	0	up	CTR1	high-affinity Cu transporter CTR1	GO:0005886,GO:0015677,GO:0016021,GO:0042802	-	-
YPL075W	15.7036	64.2438	-2.03246	0	0	down	GCR1	transcription regulator GCR1	GO:0000433,GO:0000978,GO:0001077,GO:0005635,GO:0034728,GO:0045944,GO:0060963,GO:0061435,GO:0072363	-	-
YOR375C	587.521	397.696	0.562974	0	0	-	GDH1	glutamate dehydrogenase (NADP(+)) GDH1	GO:0004354,GO:0005634,GO:0006520,GO:0006537,GO:0016639,GO:0019676	K00262-ko00910 Nitrogen metabolism;ko00250 Alanine, aspartate and glutamate metabolism;ko00220 Arginine biosynthesis	KOG2250-Glutamate/leucine/phenylalanine/valine dehydrogenases[E]
YDR043C	291.549	109.346	1.41484	0	0	up	NRG1	transcriptional regulator NRG1	GO:0000122,GO:0000433,GO:0000978,GO:0001078,GO:0001103,GO:0003676,GO:0005634,GO:0006351,GO:0007124,GO:0046872,GO:0071475,GO:0090606,GO:1900460,GO:1900463,GO:1900464,GO:2000218	-	KOG3623-Homeobox transcription factor SIP1[K]
YFL030W	176.202	66.5866	1.40392	0	0	up	AGX1	alanine--glyoxylate transaminase	GO:0004760,GO:0005777,GO:0008453,GO:0019265	K00830-ko00630 Glyoxylate and dicarboxylate metabolism;ko00680 Methane metabolism;ko00250 Alanine, aspartate and glutamate metabolism;ko00260 Glycine, serine and threonine metabolism;ko04146 Peroxisome	KOG2862-Alanine-glyoxylate aminotransferase AGT1[R]
YGL126W	78.9788	216.931	-1.4577	0	0	down	SCS3	Scs3p	GO:0006644,GO:0008654,GO:0019915,GO:0030176,GO:0034389	-	KOG3750-Inositol phospholipid synthesis protein, Scs3p[I]
YJR047C	4.54334	138.81	-4.93321	0	0	down	ANB1	translation elongation factor eIF-5A	GO:0003723,GO:0003743,GO:0003746,GO:0006452,GO:0022626,GO:0043022,GO:0045901,GO:0045905	-	KOG3271-Translation initiation factor 5A (eIF-5A)[J]
YDR294C	202.061	104.559	0.950472	0	0	-	DPL1	sphinganine-1-phosphate aldolase DPL1	GO:0006665,GO:0008117,GO:0009267,GO:0016021,GO:0016831,GO:0019722,GO:0019752,GO:0030170,GO:0032541,GO:0097038	K01634-ko00600 Sphingolipid metabolism;ko04071 Sphingolipid signaling pathway	KOG1383-Glutamate decarboxylase/sphingosine phosphate lyase[E]
YPL036W	36.1113	6.80587	2.4076	0	0	up	PMA2	H(+)-exporting P2-type ATPase PMA2	GO:0005524,GO:0005886,GO:0005887,GO:0006754,GO:0006885,GO:0008553,GO:0016021,GO:0046872,GO:0051453	-	KOG0205-Plasma membrane H+-transporting ATPase[P]
YBR041W	26.8454	91.0197	-1.7615	0	0	down	FAT1	long-chain fatty acid transporter FAT1	GO:0000038,GO:0003824,GO:0004467,GO:0005324,GO:0005777,GO:0005783,GO:0005811,GO:0006633,GO:0008152,GO:0015909,GO:0016021,GO:0031235,GO:0031957	K08745-ko03320 PPAR signaling pathway;ko04975 Fat digestion and absorption;ko04931 Insulin resistance	KOG1179-Very long-chain acyl-CoA synthetase/fatty acid transporter[I]
YNL280C	70.4478	190.795	-1.4374	0	0	down	ERG24	delta(14)-sterol reductase	GO:0006696,GO:0016021,GO:0016628,GO:0030176,GO:0050613	K19532-ko00100 Steroid biosynthesis	KOG1435-Sterol reductase/lamin B receptor[IT]
YEL017C-A	115.789	775.861	-2.74429	0	0	down	PMP2	proteolipid ATPase	GO:0005886,GO:0006812,GO:0016020,GO:0016021,GO:0030234	-	-
YKL178C	17.7906	88.3561	-2.31221	0	0	down	STE3	Ste3p	GO:0000750,GO:0000755,GO:0004933,GO:0005887	-	-
YJL103C	74.047	20.2481	1.87065	0	0	up	GSM1	Gsm1p	GO:0000429,GO:0000977,GO:0000981,GO:0003700,GO:0005634,GO:0006119,GO:0006351,GO:0006357,GO:0008270,GO:0015976,GO:0030435,GO:0045722,GO:0072364	-	-
YGR038C-A	44.9313	0.720852	5.96187	0	0	up	YGR038C-A	gag protein	GO:0000943,GO:0003723,GO:0005737,GO:0032197	-	-
YNL149C	281.557	58.955	2.25574	0	0	up	PGA2	Pga2p	GO:0005789,GO:0015031,GO:0016021,GO:0031965	-	-
YHR087W	2882.06	4287.73	-0.573114	0	0	-	RTC3	Rtc3p	GO:0005634,GO:0005737,GO:0006364,GO:0016070	-	-
YBR104W	27.074	129.088	-2.25338	0	0	down	YMC2	organic acid transporter	GO:0003735,GO:0005342,GO:0005739,GO:0005743,GO:0006412,GO:0006839,GO:0016021,GO:0055085	K15109-ko04714 Thermogenesis	KOG0758-Mitochondrial carnitine-acylcarnitine carrier protein[C]
YGR054W	21.0792	80.9975	-1.94206	0	0	down	YGR054W	uncharacterized protein	GO:0003743,GO:0006413,GO:0006417,GO:0022626,GO:0022627	-	KOG2315-Predicted translation initiation factor related to eIF-3a[J]
YDR122W	85.7037	164.304	-0.938938	0	0	-	KIN1	serine/threonine protein kinase KIN1	GO:0000278,GO:0004674,GO:0005524,GO:0005634,GO:0005737,GO:0005886,GO:0006468,GO:0006887,GO:0009898,GO:0035556,GO:0046777	-	KOG0583-Serine/threonine protein kinase[T]
ITS1-1	229.147	30.0689	2.92993	0	0	up	ITS1-1	internal transcribed spacer	-	-	-
YDR262W	587.313	344.601	0.769202	0	0	-	YDR262W	uncharacterized protein	GO:0005773	-	-
YMR194C-B	638.162	182.353	1.80719	0	0	up	CMC4	Cmc4p	GO:0005758,GO:0016757	-	-
YER121W	259.344	40.6826	2.67238	0	0	up	YER121W	uncharacterized protein	-	-	-
YKL127W	42.4088	125.077	-1.56038	0	0	down	PGM1	phosphoglucomutase PGM1	GO:0000287,GO:0004614,GO:0005737,GO:0005829,GO:0005978,GO:0005992,GO:0006006,GO:0006011,GO:0019255,GO:0019388,GO:0051156	K01835-ko00010 Glycolysis / Gluconeogenesis;ko00030 Pentose phosphate pathway;ko00052 Galactose metabolism;ko00500 Starch and sucrose metabolism;ko00520 Amino sugar and nucleotide sugar metabolism;ko00230 Purine metabolism;ko00521 Streptomycin biosynthesis	KOG0625-Phosphoglucomutase[G]
YGR255C	118.046	257.628	-1.12593	0	0	down	COQ6	putative N,N-dimethylaniline monooxygenase COQ6	GO:0004497,GO:0005739,GO:0005743,GO:0006744,GO:0008681,GO:0016709,GO:0016712,GO:0031314,GO:0044550,GO:0071949	K06126-ko00130 Ubiquinone and other terpenoid-quinone biosynthesis	KOG3855-Monooxygenase involved in coenzyme Q (ubiquinone) biosynthesis[HC]
YOR086C	94.7177	171.871	-0.859618	0	0	-	TCB1	tricalbin	GO:0005544,GO:0005886,GO:0008289,GO:0016021,GO:0032541,GO:0046872,GO:0060304,GO:0090158	-	KOG1030-Predicted Ca2+-dependent phospholipid-binding protein[R]
YOL011W	46.3676	122.829	-1.40547	0	0	down	PLB3	lysophospholipase	GO:0004622,GO:0004623,GO:0005576,GO:0005737,GO:0005886,GO:0006660,GO:0009395,GO:0031225,GO:0046488,GO:0046872	K16342-ko00564 Glycerophospholipid metabolism;ko00565 Ether lipid metabolism;ko00590 Arachidonic acid metabolism;ko00591 Linoleic acid metabolism;ko00592 alpha-Linolenic acid metabolism;ko04010 MAPK signaling pathway;ko04014 Ras signaling pathway;ko04370 VEGF signaling pathway;ko04072 Phospholipase D signaling pathway;ko04217 Necroptosis;ko04611 Platelet activation;ko04664 Fc epsilon RI signaling…	KOG1325-Lysophospholipase[I]
YGL121C	794.445	386.719	1.03866	0	0	up	GPG1	Gpg1p	GO:0001403,GO:0005737,GO:0007165	-	-
YDR059C	341.932	106.458	1.68342	0	0	up	UBC5	E2 ubiquitin-conjugating protein UBC5	GO:0000209,GO:0000502,GO:0004842,GO:0005524,GO:0034605	K06689-ko04141 Protein processing in endoplasmic reticulum;ko04120 Ubiquitin mediated proteolysis;ko03083 Polycomb repressive complex;ko04013 MAPK signaling pathway - fly;ko04624 Toll and Imd signaling pathway;ko05131 Shigellosis	KOG0417-Ubiquitin-protein ligase[O]
YDR328C	857.627	514.089	0.738332	0	0	-	SKP1	SCF ubiquitin ligase subunit SKP1	GO:0000082,GO:0000086,GO:0000776,GO:0000777,GO:0000921,GO:0003688,GO:0005634,GO:0005737,GO:0006511,GO:0007035,GO:0007096,GO:0010458,GO:0016874,GO:0019005,GO:0031146,GO:0031518,GO:0043254,GO:0043291,GO:0045116,GO:0051382,GO:2000766	K03094-ko04141 Protein processing in endoplasmic reticulum;ko04120 Ubiquitin mediated proteolysis;ko03083 Polycomb repressive complex;ko04310 Wnt signaling pathway;ko04341 Hedgehog signaling pathway - fly;ko04350 TGF-beta signaling pathway;ko04110 Cell cycle;ko04111 Cell cycle - yeast;ko04114 Oocyte meiosis;ko04710 Circadian rhythm;ko05200 Pathways in cancer;ko05170 Human immunodeficiency virus 1…	KOG1724-SCF ubiquitin ligase, Skp1 component[O]
YDL020C	274.065	157.042	0.803372	0	0	-	RPN4	stress-regulated transcription factor RPN4	GO:0000122,GO:0000978,GO:0001077,GO:0005634,GO:0006282,GO:0032436,GO:0036003,GO:0045944,GO:0046872	-	-
YDL147W	324.484	185.651	0.805559	0	0	-	RPN5	proteasome regulatory particle lid subunit RPN5	GO:0000502,GO:0005737,GO:0006511,GO:0008180,GO:0008541,GO:0031595,GO:0034515,GO:0043161	K03035-ko03050 Proteasome;ko05169 Epstein-Barr virus infection;ko05010 Alzheimer disease;ko05012 Parkinson disease;ko05014 Amyotrophic lateral sclerosis;ko05016 Huntington disease;ko05017 Spinocerebellar ataxia;ko05020 Prion disease;ko05022 Pathways of neurodegeneration - multiple diseases	KOG1498-26S proteasome regulatory complex, subunit RPN5/PSMD12[O]
YOR219C	115.142	209.984	-0.866863	0	0	-	STE13	Ste13p	GO:0004177,GO:0004252,GO:0005774,GO:0005802,GO:0007323,GO:0008236,GO:0016021,GO:0019236	-	KOG2100-Dipeptidyl aminopeptidase[O]
YML040W	45.7655	0.263167	7.44214	0	0	up	YML040W	gag protein	GO:0000943,GO:0003723,GO:0005737,GO:0032197	-	-
YHL021C	1228.33	1678.03	-0.450074	0	0	-	AIM17	Aim17p	GO:0005739,GO:0007005,GO:0046872,GO:0051213	K00474-ko00310 Lysine degradation	KOG3888-Gamma-butyrobetaine,2-oxoglutarate dioxygenase[I]
YNR055C	83.2677	188.027	-1.17511	0	0	down	HOL1	Hol1p	GO:0005886,GO:0006812,GO:0015665,GO:0015850,GO:0016021,GO:0022890,GO:0055085	-	-
YHR104W	508.031	307.123	0.726102	0	0	-	GRE3	trifunctional aldehyde reductase/xylose reductase/glucose 1-dehydrogenase (NADP(+))	GO:0003729,GO:0004032,GO:0005634,GO:0005737,GO:0016491,GO:0019388,GO:0019568,GO:0032866,GO:0034599,GO:0042843,GO:0071470	K00251-ko00120 Primary bile acid biosynthesis;ko00140 Steroid hormone biosynthesis	KOG1577-Aldo/keto reductase family proteins[R]
YPL145C	87.3077	214.141	-1.29438	0	0	down	KES1	oxysterol-binding protein KES1	GO:0000139,GO:0005546,GO:0005737,GO:0006665,GO:0006869,GO:0006887,GO:0006892,GO:0006897,GO:0008142,GO:0008289,GO:0010922,GO:0015248,GO:0015918,GO:0016126,GO:0019898,GO:0030011,GO:0034727,GO:0035621,GO:0070273,GO:0070300	-	KOG2210-Oxysterol-binding protein[T]
YNL135C	1297.62	755.609	0.780162	0	0	-	FPR1	peptidylprolyl isomerase FPR1	GO:0003755,GO:0005527,GO:0005528,GO:0005789,GO:0006325,GO:0006457,GO:0061077,GO:1901710	-	KOG0544-FKBP-type peptidyl-prolyl cis-trans isomerase[O]
YDR216W	194.598	133.778	0.540656	0	0	-	ADR1	DNA-binding transcription factor ADR1	GO:0000978,GO:0000982,GO:0001093,GO:0001094,GO:0001102,GO:0003676,GO:0005634,GO:0006325,GO:0007031,GO:0031936,GO:0046872,GO:0061410,GO:0061424,GO:0061425,GO:0061429,GO:0071400,GO:0097235	-	KOG3576-Ovo and related transcription factors[K]
YOL155C	193.265	121.802	0.666044	0	0	-	HPF1	mannoprotein	GO:0005509,GO:0005540,GO:0005576,GO:0007155,GO:0009277,GO:0015926,GO:0031225,GO:0031505	-	-
YKL062W	38.761	111.089	-1.51904	0	0	down	MSN4	stress-responsive transcriptional activator MSN4	GO:0000981,GO:0000982,GO:0000987,GO:0001302,GO:0001324,GO:0003677,GO:0005634,GO:0005829,GO:0006338,GO:0006351,GO:0006355,GO:0045944,GO:0046872,GO:0061395,GO:0061401,GO:0061402,GO:0061403,GO:0061404,GO:0061405,GO:0061406,GO:0061407,GO:0061408,GO:0061409,GO:0061410,GO:0061411,GO:0061412,GO:0061422,GO:0061434,GO:0071468,GO:0097236	-	KOG3623-Homeobox transcription factor SIP1[K]
YPR155C	99.3847	37.4408	1.40841	0	0	up	NCA2	Nca2p	GO:0009060,GO:0016021,GO:0016071,GO:0031966	-	-
YDR533C	546.813	305.479	0.839972	0	0	-	HSP31	glutathione-independent methylglyoxalase	GO:0000932,GO:0010494,GO:0019172,GO:0019243,GO:0031669,GO:0034599	-	-
YDR210C-C	44.806	0.22673	7.62657	0	0	up	YDR210C-C	gag protein	GO:0000943,GO:0003723,GO:0005737,GO:0032197	-	-
YGL001C	100.843	251.147	-1.31642	0	0	down	ERG26	sterol-4-alpha-carboxylate 3-dehydrogenase (decarboxylating)	GO:0000252,GO:0001942,GO:0003854,GO:0005783,GO:0005789,GO:0005811,GO:0006694,GO:0006696,GO:0007224,GO:0008203,GO:0016021,GO:0047012,GO:0060716	K07748-ko00100 Steroid biosynthesis	KOG1430-C-3 sterol dehydrogenase/3-beta-hydroxysteroid dehydrogenase and related dehydrogenases[IE]
YOR329C	47.6691	112.14	-1.23417	0	0	down	SCD5	Scd5p	GO:0005634,GO:0006897,GO:0007015,GO:0008157,GO:0009306,GO:0016020,GO:0030479,GO:0030866	-	-
YNL016W	73.8082	187.021	-1.34135	0	0	down	PUB1	Pub1p	GO:0000166,GO:0000184,GO:0000932,GO:0003729,GO:0005634,GO:0005654,GO:0005737,GO:0008266,GO:0010494,GO:0017091,GO:0017148,GO:0034063,GO:0042036,GO:0043488,GO:0048024,GO:0097165	-	KOG0131-Splicing factor 3b, subunit 4[A]
YOL084W	151.018	253.154	-0.745294	0	0	-	PHM7	Phm7p	GO:0005886,GO:0006811,GO:0016021	-	KOG1134-Uncharacterized conserved protein[R]
YFR014C	209.553	390.202	-0.896906	0	0	-	CMK1	calmodulin-dependent protein kinase CMK1	GO:0004674,GO:0004683,GO:0005524,GO:0005737,GO:0006468,GO:0007165	K08794-ko04020 Calcium signaling pathway;ko04921 Oxytocin signaling pathway;ko04925 Aldosterone synthesis and secretion;ko05214 Glioma	KOG0032-Ca2+/calmodulin-dependent protein kinase, EF-Hand protein superfamily[T]
YIL062C	530.244	1019.4	-0.942998	0	0	-	ARC15	Arc15p	GO:0000001,GO:0000147,GO:0003729,GO:0005198,GO:0005885,GO:0030479,GO:0031315,GO:0034314	K05754-ko04144 Endocytosis;ko04138 Autophagy - yeast;ko04530 Tight junction;ko04810 Regulation of actin cytoskeleton;ko04666 Fc gamma R-mediated phagocytosis;ko05130 Pathogenic Escherichia coli infection;ko05132 Salmonella infection;ko05131 Shigellosis;ko05135 Yersinia infection;ko05100 Bacterial invasion of epithelial cells	KOG3380-Actin-related protein Arp2/3 complex, subunit ARPC5[Z]
YML059C	10.3465	33.756	-1.706	0	0	down	NTE1	lysophospholipase	GO:0004622,GO:0005783,GO:0005789,GO:0016021,GO:0034638,GO:0046470,GO:0071071	K14676-ko00564 Glycerophospholipid metabolism	KOG2968-Predicted esterase of the alpha-beta hydrolase superfamily (Neuropathy target esterase), contains cAMP-binding domains[R]
YCR053W	47.1053	133.778	-1.50588	0	0	down	THR4	threonine synthase THR4	GO:0004795,GO:0009088,GO:0030170	-	KOG2616-Pyridoxalphosphate-dependent enzyme/predicted threonine synthase[E]
YBR173C	374.56	135.368	1.46831	0	0	up	UMP1	Ump1p	GO:0000502,GO:0005634,GO:0005737,GO:0006511,GO:0006974,GO:0043248,GO:0090363	-	KOG3061-Proteasome maturation factor[O]
YGR268C	300.623	626.68	-1.05977	0	0	down	HUA1	Hua1p	GO:0005737	-	-
YEL037C	182.421	78.7926	1.21114	0	0	up	RAD23	Rad23p	GO:0000111,GO:0000122,GO:0000502,GO:0003684,GO:0005634,GO:0005737,GO:0006289,GO:0006517,GO:0030433,GO:0030674,GO:0043130,GO:0043161,GO:0070628	K10839-ko04141 Protein processing in endoplasmic reticulum;ko03420 Nucleotide excision repair	KOG0011-Nucleotide excision repair factor NEF2, RAD23 component[L]
YDR210C-D	10.767	33.6762	-1.64512	0	0	down	YDR210C-D	gag-pol fusion protein	GO:0000943,GO:0003723,GO:0005737,GO:0032197	-	-
YLR149C	310.614	209.564	0.567736	0	0	-	YLR149C	uncharacterized protein	-	-	KOG4532-WD40-like repeat containing protein[R]
YLR454W	39.5442	20.5126	0.946953	0	0	-	FMP27	Fmp27p	GO:0005739,GO:0016021,GO:0046873	-	KOG1910-Uncharacterized conserved protein[S]
YGR256W	69.9557	16.2311	2.10768	0	0	up	GND2	phosphogluconate dehydrogenase (decarboxylating) GND2	GO:0004616,GO:0005829,GO:0006098,GO:0009051,GO:0019521	K00033-ko00030 Pentose phosphate pathway;ko00480 Glutathione metabolism	KOG2653-6-phosphogluconate dehydrogenase[G]
YOR117W	239.442	124.547	0.942989	0	0	-	RPT5	proteasome regulatory particle base subunit RPT5	GO:0005524,GO:0005737,GO:0006511,GO:0007268,GO:0008233,GO:0008540,GO:0016887,GO:0017025,GO:0030163,GO:0030433,GO:0031595,GO:0031597,GO:0036402,GO:0045202,GO:0045899,GO:0070682	K03065-ko03050 Proteasome;ko05169 Epstein-Barr virus infection;ko05010 Alzheimer disease;ko05012 Parkinson disease;ko05014 Amyotrophic lateral sclerosis;ko05016 Huntington disease;ko05017 Spinocerebellar ataxia;ko05020 Prion disease;ko05022 Pathways of neurodegeneration - multiple diseases	KOG0652-26S proteasome regulatory complex, ATPase RPT5[O]
YOL087C	96.8876	172.75	-0.834299	0	0	-	DUF1	Duf1p	GO:0005737,GO:0043130	-	KOG0308-Conserved WD40 repeat-containing protein[S]
YGR250C	179.97	105.49	0.770649	0	0	-	RIE1	Rie1p	GO:0000166,GO:0003723,GO:0005737,GO:0010494	-	KOG0108-mRNA cleavage and polyadenylation factor I complex, subunit RNA15[A]
YLR307C-A	291.875	0.210505	10.4373	0	0	up	DPA10	Dpa10p	-	-	-
YGL006W	540.604	722.65	-0.418726	0	0	-	PMC1	calcium-transporting ATPase PMC1	GO:0000329,GO:0005388,GO:0005524,GO:0005887,GO:0006816,GO:0006874,GO:0016021,GO:0046872,GO:0055085	K05850-ko04020 Calcium signaling pathway;ko04024 cAMP signaling pathway;ko04022 cGMP-PKG signaling pathway;ko04925 Aldosterone synthesis and secretion;ko04261 Adrenergic signaling in cardiomyocytes;ko04970 Salivary secretion;ko04972 Pancreatic secretion;ko04978 Mineral absorption;ko04961 Endocrine and other factor-regulated calcium reabsorption	KOG0204-Calcium transporting ATPase[P]
YGR031W	275.937	138.291	0.996628	0	0	-	IMO32	Imo32p	GO:0005739,GO:0016787	-	KOG2382-Predicted alpha/beta hydrolase[R]
YML039W	11.2646	34.2269	-1.60333	0	0	down	YML039W	gag-pol fusion protein	GO:0000943,GO:0003723,GO:0005737,GO:0032197	-	-
YDL130W-A	1918.77	1192.92	0.685685	0	0	-	STF1	ATPase-binding protein	GO:0005739,GO:0006783,GO:0032780,GO:0042030,GO:0051117	-	-
YIL074C	23.9364	93.9155	-1.97216	0	0	down	SER33	phosphoglycerate dehydrogenase SER33	GO:0004617,GO:0006564,GO:0009070,GO:0016597,GO:0042802,GO:0051287,GO:0061759	K00058-ko00680 Methane metabolism;ko00260 Glycine, serine and threonine metabolism;ko00270 Cysteine and methionine metabolism	KOG0068-D-3-phosphoglycerate dehydrogenase, D-isomer-specific 2-hydroxy acid dehydrogenase superfamily[E]
YDR276C	2612.79	4356.49	-0.737577	0	0	-	PMP3	Pmp3p	GO:0005886,GO:0006812,GO:0016021,GO:0032266,GO:0035690,GO:0042391,GO:0046625,GO:0070300,GO:0080025	-	KOG1773-Stress responsive protein[R]
YMR054W	43.7316	102.833	-1.23356	0	0	down	STV1	H(+)-transporting V0 sector ATPase subunit a	GO:0000139,GO:0000220,GO:0000329,GO:0005770,GO:0005794,GO:0007035,GO:0010008,GO:0015986,GO:0015991,GO:0016021,GO:0016471,GO:0046961,GO:0051117,GO:0070072	-	KOG2189-Vacuolar H+-ATPase V0 sector, subunit a[C]
YFL010C	219.66	486.58	-1.1474	0	0	down	WWM1	Wwm1p	GO:0005634,GO:0005739,GO:0006915	-	-
YDR297W	93.324	232.256	-1.3154	0	0	down	SUR2	sphingosine hydroxylase	GO:0000170,GO:0005506,GO:0005789,GO:0006633,GO:0006665,GO:0016021,GO:0016491,GO:0030148	-	KOG0874-Sphingolipid hydroxylase[I]
YLR027C	130.604	275.356	-1.0761	0	0	down	AAT2	aspartate transaminase AAT2	GO:0004069,GO:0005777,GO:0005829,GO:0006103,GO:0006531,GO:0006532,GO:0006536,GO:0019266,GO:0030170,GO:0042802,GO:0080130	K14454-ko00710 Carbon fixation in photosynthetic organisms;ko00250 Alanine, aspartate and glutamate metabolism;ko00270 Cysteine and methionine metabolism;ko00220 Arginine biosynthesis;ko00330 Arginine and proline metabolism;ko00350 Tyrosine metabolism;ko00360 Phenylalanine metabolism;ko00400 Phenylalanine, tyrosine and tryptophan biosynthesis;ko00950 Isoquinoline alkaloid biosynthesis;ko00960 Tro…	KOG1412-Aspartate aminotransferase/Glutamic oxaloacetic transaminase AAT2/GOT1[E]
YER011W	5.81802	81.8405	-3.81421	0	0	down	TIR1	GPI-anchored mannoprotein	GO:0005199,GO:0005576,GO:0006950,GO:0009277,GO:0031225,GO:0031505	-	-
YGL134W	92.2367	26.3758	1.80612	0	0	up	PCL10	Pcl10p	GO:0000079,GO:0000307,GO:0005737,GO:0005977,GO:0016538,GO:0045719	-	KOG1674-Cyclin[R]
YBR286W	1457.05	1238.94	0.233943	0	0	-	APE3	aminopeptidase Y	GO:0000324,GO:0004177,GO:0007039,GO:0008237,GO:0046872	-	KOG2195-Transferrin receptor and related proteins containing the protease-associated (PA) domain[OPR]
YLR227W-B	6.7925	25.4274	-1.90437	0	0	down	YLR227W-B	gag-pol fusion protein	GO:0000943,GO:0003723,GO:0005737,GO:0032197	-	-
YPL057C	662.435	466.274	0.506601	0	0	-	SUR1	mannosylinositol phosphorylceramide synthase catalytic subunit SUR1	GO:0000030,GO:0000139,GO:0005622,GO:0006675,GO:0006688,GO:0016021,GO:0016757,GO:0030148,GO:0051999	-	-
YOR267C	129.891	233.565	-0.846517	0	0	-	HRK1	putative serine/threonine protein kinase HRK1	GO:0004672,GO:0004674,GO:0005524,GO:0005634,GO:0005737,GO:0006873,GO:0035556	-	KOG0590-Checkpoint kinase and related serine/threonine protein kinases[D]
YHR200W	259.892	113.953	1.18947	0	0	up	RPN10	proteasome regulatory particle base subunit RPN10	GO:0000502,GO:0005198,GO:0005634,GO:0005829,GO:0006511,GO:0008540,GO:0031593,GO:0043161,GO:0043248	K03029-ko03050 Proteasome;ko05169 Epstein-Barr virus infection;ko05010 Alzheimer disease;ko05012 Parkinson disease;ko05014 Amyotrophic lateral sclerosis;ko05016 Huntington disease;ko05017 Spinocerebellar ataxia;ko05020 Prion disease;ko05022 Pathways of neurodegeneration - multiple diseases	KOG2884-26S proteasome regulatory complex, subunit RPN10/PSMD4[O]
YNL192W	430.543	343.329	0.326564	0	0	-	CHS1	chitin synthase CHS1	GO:0000920,GO:0004100,GO:0005886,GO:0006031,GO:0016021,GO:0016758,GO:0045009,GO:0071555	K00698-ko00520 Amino sugar and nucleotide sugar metabolism	KOG2571-Chitin synthase/hyaluronan synthase (glycosyltransferases)[M]
YNL015W	3546.39	2531.65	0.486277	0	0	-	PBI2	Pbi2p	GO:0000324,GO:0004866,GO:0004867,GO:0015031,GO:0030162,GO:0042144	-	-
YOR202W	86.1692	260.643	-1.59683	0	0	down	HIS3	imidazoleglycerol-phosphate dehydratase HIS3	GO:0000105,GO:0004424	-	KOG3143-Imidazoleglycerol-phosphate dehydratase[E]
YNR014W	271.858	558.767	-1.03939	0	0	down	YNR014W	uncharacterized protein	-	-	-
YNR006W	132.754	248.056	-0.901903	0	0	-	VPS27	ESCRT-0 subunit protein VPS27	GO:0005622,GO:0005768,GO:0006623,GO:0006886,GO:0010008,GO:0016301,GO:0032266,GO:0033565,GO:0043130,GO:0045053,GO:0045324,GO:0046872	K12182-ko03250 Viral life cycle - HIV-1;ko04144 Endocytosis;ko04145 Phagosome	KOG1818-Membrane trafficking and cell signaling protein HRS, contains VHS and FYVE domains[TU]
YGL225W	60.6594	177.229	-1.54681	0	0	down	VRG4	GDP-mannose transporter	GO:0000139,GO:0005458,GO:0005789,GO:0005794,GO:0006486,GO:0008643,GO:0016021,GO:0030659	-	KOG1444-Nucleotide-sugar transporter VRG4/SQV-7[GOU]
YNL036W	219.368	76.8222	1.51376	0	0	up	NCE103	carbonate dehydratase NCE103	GO:0004089,GO:0005634,GO:0005758,GO:0008270,GO:0015976,GO:0034599,GO:0071244	-	KOG1578-Predicted carbonic anhydrase involved in protection against oxidative damage[P]
YMR147W	72.3289	2.29111	4.98045	0	0	up	LDO45	Ldo45p	-	-	-
YOR292C	52.7156	169.024	-1.68093	0	0	down	YOR292C	uncharacterized protein	GO:0005774,GO:0016021	-	KOG1944-Peroxisomal membrane protein MPV17 and related proteins[R]
YFL038C	894.115	584.895	0.612282	0	0	-	YPT1	Rab family GTPase YPT1	GO:0000139,GO:0000149,GO:0000407,GO:0003924,GO:0005525,GO:0005622,GO:0005789,GO:0005795,GO:0005801,GO:0005829,GO:0006888,GO:0006890,GO:0007264,GO:0016236,GO:0031410,GO:0032258,GO:0032456,GO:0034045,GO:0034498,GO:0035494,GO:0048194,GO:0048211,GO:0061709,GO:0090114,GO:1900101,GO:1990261	K07874-ko04140 Autophagy - animal;ko05130 Pathogenic Escherichia coli infection;ko05134 Legionellosis;ko05014 Amyotrophic lateral sclerosis;ko05022 Pathways of neurodegeneration - multiple diseases	KOG0084-GTPase Rab1/YPT1, small G protein superfamily, and related GTP-binding proteins[TU]
YNL289W	48.5165	168.57	-1.7968	0	0	down	PCL1	Pcl1p	GO:0000079,GO:0000131,GO:0000307,GO:0005634,GO:0005737,GO:0007049,GO:0016239,GO:0016538,GO:0031106,GO:0032878,GO:0051301	-	KOG1674-Cyclin[R]
YOR084W	124.402	43.4621	1.51718	0	0	up	LPX1	triglyceride lipase	GO:0004806,GO:0005782,GO:0007031,GO:0016298,GO:0019433	-	KOG1454-Predicted hydrolase/acyltransferase (alpha/beta hydrolase superfamily)[R]
YMR232W	3.61981	33.7249	-3.21983	0	0	down	FUS2	Fus2p	GO:0000742,GO:0000747,GO:0000755,GO:0005089,GO:0005634,GO:0005737,GO:0031385,GO:0035023,GO:0043332,GO:0051286	-	-
YMR174C	923.242	389.793	1.244	0	0	up	PAI3	Pai3p	GO:0004866,GO:0005773,GO:0007039,GO:0019828	-	-
YJR027W	8.69911	28.5845	-1.71629	0	0	down	YJR027W	gag-pol fusion protein	GO:0000943,GO:0003723,GO:0005737,GO:0032197	-	-
YOR137C	28.6131	87.9948	-1.62074	0	0	down	SIA1	Sia1p	GO:0004814,GO:0005524,GO:0006420,GO:0016787	-	KOG1432-Predicted DNA repair exonuclease SIA1[R]
YDL198C	39.3017	145.137	-1.88476	0	0	down	GGC1	Ggc1p	GO:0000002,GO:0001408,GO:0001409,GO:0003735,GO:0005743,GO:0006412,GO:0006810,GO:0006879,GO:0016021,GO:0055085	-	KOG0750-Mitochondrial solute carrier protein[C]
YOR173W	1190.65	932.488	0.352591	0	0	-	DCS2	5'-(N(7)-methyl 5'-triphosphoguanosine)-(mRNA) diphosphatase	GO:0000184,GO:0000290,GO:0000932,GO:0004857,GO:0005737,GO:0006970,GO:0006979,GO:0007584,GO:0009267,GO:0009408,GO:0016787,GO:0031670,GO:0042803,GO:0046982,GO:0048471,GO:0090342	K12584-ko03018 RNA degradation	KOG3969-Uncharacterized conserved protein[S]
YBR179C	55.8441	19.4713	1.52006	0	0	up	FZO1	mitofusin	GO:0003924,GO:0005525,GO:0005741,GO:0008053,GO:0016021,GO:0031307,GO:0042803,GO:0051646	-	KOG0448-Mitofusin 1 GTPase, involved in mitochondrila biogenesis[O]
YHR025W	50.8823	154.971	-1.60677	0	0	down	THR1	homoserine kinase	GO:0004413,GO:0005524,GO:0006549,GO:0006555,GO:0006566,GO:0009088,GO:0009092	-	KOG1537-Homoserine kinase[E]
YDR225W	902.518	515.362	0.80837	0	0	-	HTA1	histone H2A	GO:0000122,GO:0000786,GO:0000788,GO:0003677,GO:0005634,GO:0006281,GO:0006333,GO:0031298,GO:0061587	K11251-ko03082 ATP-dependent chromatin remodeling;ko04217 Necroptosis;ko04613 Neutrophil extracellular trap formation;ko05322 Systemic lupus erythematosus;ko05034 Alcoholism	KOG1756-Histone 2A[B]
YPL189C-A	976.597	427.076	1.19327	0	0	up	COA2	Coa2p	GO:0005743,GO:0005759,GO:0033617	-	-
YOR133W	158.8	265.094	-0.739287	0	0	-	EFT1	elongation factor 2	GO:0003746,GO:0003924,GO:0005525,GO:0005829,GO:0006414,GO:0017183,GO:0019843,GO:0045901,GO:1990145	K03234-ko04152 AMPK signaling pathway;ko04921 Oxytocin signaling pathway	KOG0469-Elongation factor 2[J]
YLR056W	85.752	211.844	-1.30476	0	0	down	ERG3	C-5 sterol desaturase	GO:0000248,GO:0005506,GO:0005788,GO:0005789,GO:0006633,GO:0006696,GO:0016021,GO:0016491	K00227-ko00100 Steroid biosynthesis	KOG0872-Sterol C5 desaturase[I]
YOR107W	10.1031	79.0637	-2.96822	0	0	down	RGS2	GTPase-activating protein RGS2	GO:0005096,GO:0005634,GO:0005737,GO:0005886,GO:0007188	-	-
YGR038C-B	11.3926	33.2603	-1.54571	0	0	down	YGR038C-B	gag-pol fusion protein	GO:0000943,GO:0003723,GO:0005737,GO:0032197	-	-
YKL213C	88.0753	175.153	-0.991808	0	0	-	DOA1	Doa1p	GO:0005634,GO:0005737,GO:0006303,GO:0006511,GO:0010992,GO:0043130	K14018-ko04141 Protein processing in endoplasmic reticulum	KOG0301-Phospholipase A2-activating protein (contains WD40 repeats)[I]
YKR067W	171.986	101.04	0.767364	0	0	-	GPT2	bifunctional glycerol-3-phosphate/glycerone-phosphate O-acyltransferase GPT2	GO:0004366,GO:0005783,GO:0005811,GO:0008654,GO:0016021,GO:0016024,GO:0016287	-	-
YEL025C	22.4627	58.5572	-1.38231	0	0	down	YEL025C	uncharacterized protein	GO:0016021	-	-
YGL195W	12.8948	30.7075	-1.25181	0	0	down	GCN1	Gcn1p	GO:0001934,GO:0005737,GO:0005829,GO:0005844,GO:0006417,GO:0006448,GO:0010942,GO:0016020,GO:0019887,GO:0019901,GO:0022626,GO:0031369,GO:0033674,GO:0034198,GO:0036003,GO:0042788,GO:0043008,GO:0043022,GO:0060733,GO:0070301,GO:0071264,GO:0072755,GO:1990253,GO:1990451	-	KOG1242-Protein containing adaptin N-terminal region[J]
YJL016W	102.847	209.066	-1.02346	0	0	down	TPH3	Tph3p	GO:0005737	-	-
YER048C	240.17	125.417	0.937325	0	0	-	CAJ1	Caj1p	GO:0005524,GO:0005634,GO:0005829,GO:0006457,GO:0009408,GO:0046872	-	KOG0691-Molecular chaperone (DnaJ superfamily)[O]
YKL056C	301.877	637.102	-1.07756	0	0	down	TMA19	Tma19p	GO:0002181,GO:0005739,GO:0005829,GO:0005874,GO:0034599	-	KOG1727-Microtubule-binding protein (translationally controlled tumor protein)[DZ]
YGR055W	16.1953	66.4197	-2.03604	0	0	down	MUP1	Mup1p	GO:0000101,GO:0000102,GO:0005886,GO:0005887,GO:0015175,GO:0015184,GO:0015297,GO:0015821,GO:0016021,GO:0016324,GO:0031526,GO:0042883	K13868-ko04974 Protein digestion and absorption	KOG1287-Amino acid transporters[E]
YLR006C	24.5161	75.1939	-1.61689	0	0	down	SSK1	mitogen-activated protein kinase kinase kinase SSK1	GO:0000156,GO:0000160,GO:0000167,GO:0005622,GO:0005737,GO:0007234,GO:0030295,GO:0031435,GO:0031954,GO:0042803,GO:2000251	-	KOG0519-Sensory transduction histidine kinase[T]
YBL056W	183.961	336.211	-0.869968	0	0	-	PTC3	type 2C protein phosphatase PTC3	GO:0000079,GO:0000173,GO:0004722,GO:0005634,GO:0005737,GO:0006470,GO:0046872	K04461-ko04010 MAPK signaling pathway;ko04013 MAPK signaling pathway - fly	KOG0697-Protein phosphatase 1B (formerly 2C)[T]
YPL280W	80.5567	7.93236	3.34418	0	0	up	HSP32	glutathione-independent methylglyoxalase family protein	GO:0000932,GO:0008234,GO:0010494,GO:0019172,GO:0019243,GO:0031669,GO:0051082	-	-
YBR052C	802.65	1273.58	-0.666042	0	0	-	RFS1	flavodoxin-like fold family protein	GO:0005737,GO:0010181,GO:0045121	-	KOG3135-1,4-benzoquinone reductase-like; Trp repressor binding protein-like/protoplast-secreted protein[R]
YKL126W	135.203	243.133	-0.846623	0	0	-	YPK1	serine/threonine protein kinase YPK1	GO:0000749,GO:0004674,GO:0005524,GO:0005829,GO:0005886,GO:0005935,GO:0006468,GO:0006650,GO:0006897,GO:0018105,GO:0019887,GO:0035556,GO:0046777,GO:0061093,GO:0070941,GO:0071555	K13302-ko04068 FoxO signaling pathway;ko04151 PI3K-Akt signaling pathway;ko04150 mTOR signaling pathway;ko04960 Aldosterone-regulated sodium reabsorption	KOG0598-Ribosomal protein S6 kinase and related proteins[RT]
YLR181C	125.599	40.2522	1.64169	0	0	up	VTA1	Vta1p	GO:0001671,GO:0005771,GO:0006869,GO:0015031,GO:0032461,GO:0032511,GO:0045324,GO:1990621	K12199-ko04144 Endocytosis	-
YDL223C	292.842	421.978	-0.527048	0	0	-	HBT1	Hbt1p	GO:0000753,GO:0005737,GO:0005937,GO:0008360	-	-
YJR026W	36.4693	0.210194	7.43882	0	0	up	YJR026W	gag protein	GO:0000943,GO:0003723,GO:0005737,GO:0032197	-	-
YHL048W	207.754	385.966	-0.893596	0	0	-	COS8	Cos8p	GO:0005635,GO:0005768,GO:0016020,GO:0016021,GO:0016192,GO:0043328	-	-
YJL068C	214.733	94.2477	1.18801	0	0	up	YJL068C	S-formylglutathione hydrolase	GO:0005737,GO:0005829,GO:0018738,GO:0046294,GO:0052689	K01070-ko00680 Methane metabolism	KOG3101-Esterase D[R]
YNL045W	121.199	223.566	-0.883315	0	0	-	LAP2	bifunctional aminopeptidase/epoxide hydrolase	GO:0004177,GO:0004301,GO:0004463,GO:0005634,GO:0005737,GO:0005886,GO:0008237,GO:0008270,GO:0019370,GO:0030163,GO:0042277,GO:0043171,GO:0044255,GO:0070006	K01254-ko00590 Arachidonic acid metabolism	KOG1047-Bifunctional leukotriene A4 hydrolase/aminopeptidase LTA4H[IOVE]
YMR226C	420.277	238.797	0.81556	0	0	-	YMR226C	oxidoreductase	GO:0004090,GO:0005634,GO:0005737,GO:0016491,GO:0031132	K22970-ko00140 Steroid hormone biosynthesis	KOG1205-Predicted dehydrogenase[Q]
YER188W	12.7517	98.5487	-2.95015	0	0	down	YER188W	uncharacterized protein	-	-	-
YER078C	23.8886	84.7863	-1.82751	0	0	down	ICP55	aminopeptidase	GO:0004177,GO:0005634,GO:0005739,GO:0008237,GO:0016485,GO:0030145,GO:0031314,GO:0050821	-	KOG2414-Putative Xaa-Pro aminopeptidase[E]
YCR088W	80.8163	171.662	-1.08685	0	0	down	ABP1	Abp1p	GO:0000147,GO:0005622,GO:0005938,GO:0008104,GO:0030479,GO:0051015,GO:0051016	K06106-ko04530 Tight junction;ko05205 Proteoglycans in cancer;ko05130 Pathogenic Escherichia coli infection;ko05131 Shigellosis;ko05100 Bacterial invasion of epithelial cells	KOG3655-Drebrins and related actin binding proteins[Z]
YGR155W	70.0509	163.022	-1.21859	0	0	down	CYS4	cystathionine beta-synthase CYS4	GO:0004122,GO:0004124,GO:0005737,GO:0006535,GO:0007089,GO:0019343,GO:0019346,GO:0020037,GO:0030170,GO:0070814	K01697-ko00260 Glycine, serine and threonine metabolism;ko00270 Cysteine and methionine metabolism	KOG1252-Cystathionine beta-synthase and related enzymes[E]
YBR127C	505.867	743.739	-0.556037	0	0	-	VMA2	H(+)-transporting V1 sector ATPase subunit B	GO:0000221,GO:0000329,GO:0005524,GO:0006874,GO:0007035,GO:0015991,GO:0033180,GO:0046034,GO:0046961,GO:0055085,GO:1902906,GO:1990816	K02147-ko00190 Oxidative phosphorylation;ko04150 mTOR signaling pathway;ko04145 Phagosome;ko04966 Collecting duct acid secretion;ko04721 Synaptic vesicle cycle;ko05165 Human papillomavirus infection;ko05110 Vibrio cholerae infection;ko05120 Epithelial cell signaling in Helicobacter pylori infection;ko05323 Rheumatoid arthritis	KOG1351-Vacuolar H+-ATPase V1 sector, subunit B[C]
YDL160C	162.152	81.2508	0.996895	0	0	-	DHH1	DExD/H-box ATP-dependent RNA helicase DHH1	GO:0000290,GO:0000932,GO:0003676,GO:0003682,GO:0003729,GO:0004004,GO:0005524,GO:0005737,GO:0006397,GO:0006417,GO:0010494,GO:0010501,GO:0017148,GO:0033962,GO:0034063,GO:0045900,GO:0051028,GO:0090079	K12614-ko03018 RNA degradation	KOG0326-ATP-dependent RNA helicase[A]
YPL056C	215.819	593.391	-1.45916	0	0	down	LCL1	Lcl1p	GO:0005886,GO:0031225	-	-
YLL039C	855.378	648.471	0.399521	0	0	-	UBI4	ubiquitin	GO:0000209,GO:0005634,GO:0005737,GO:0006513,GO:0016567,GO:0016579,GO:0030437,GO:0031386,GO:0043008	K08770-ko04120 Ubiquitin mediated proteolysis;ko04137 Mitophagy - animal;ko03320 PPAR signaling pathway;ko05167 Kaposi sarcoma-associated herpesvirus infection;ko05131 Shigellosis;ko05012 Parkinson disease;ko05022 Pathways of neurodegeneration - multiple diseases	KOG0003-Ubiquitin/60s ribosomal protein L40 fusion[J]
YEL066W	150.651	31.6055	2.25296	0	0	up	HPA3	D-amino-acid N-acetyltransferase	GO:0004402,GO:0005634,GO:0005737,GO:0008080,GO:0046416,GO:0047812,GO:0070458	-	KOG3216-Diamine acetyltransferase[E]
YJL154C	61.4172	122.863	-1.00033	0	0	down	VPS35	retromer subunit VPS35	GO:0000329,GO:0005768,GO:0005770,GO:0005829,GO:0006886,GO:0008565,GO:0030904,GO:0030906,GO:0042147,GO:0045053	K18468-ko04144 Endocytosis	KOG1107-Membrane coat complex Retromer, subunit VPS35[U]
YDR272W	352.193	190.692	0.885121	0	0	-	GLO2	hydroxyacylglutathione hydrolase GLO2	GO:0004416,GO:0005737,GO:0019243,GO:0046872	K01069-ko00620 Pyruvate metabolism	KOG0813-Glyoxylase[R]
YAL029C	10.5311	33.2025	-1.65663	0	0	down	MYO4	myosin 4	GO:0000146,GO:0003774,GO:0005524,GO:0005933,GO:0005934,GO:0007533,GO:0008298,GO:0016459,GO:0031941,GO:0048309,GO:0051015,GO:0051028	K10357-ko04814 Motor proteins;ko05130 Pathogenic Escherichia coli infection	KOG0160-Myosin class V heavy chain[Z]
YMR045C	19.2821	45.2339	-1.23014	0	0	down	YMR045C	gag-pol fusion protein	GO:0000943,GO:0003723,GO:0005737,GO:0032197	-	-
YGR019W	192.528	343.384	-0.834754	0	0	-	UGA1	4-aminobutyrate transaminase	GO:0003867,GO:0005829,GO:0009448,GO:0009450,GO:0030170,GO:0042802	K13524-ko00640 Propanoate metabolism;ko00650 Butanoate metabolism;ko00250 Alanine, aspartate and glutamate metabolism;ko00280 Valine, leucine and isoleucine degradation;ko00410 beta-Alanine metabolism;ko04727 GABAergic synapse	KOG1405-4-aminobutyrate aminotransferase[E]
YLR248W	301.405	467.021	-0.631785	0	0	-	RCK2	serine/threonine protein kinase RCK2	GO:0004674,GO:0005524,GO:0005737,GO:0006468,GO:0007231,GO:0034599,GO:0040020	-	KOG0615-Serine/threonine protein kinase Chk2 and related proteins[D]
YOL119C	73.6654	167.779	-1.1875	0	0	down	MCH4	Mch4p	GO:0000329,GO:0005215,GO:0006810,GO:0015293,GO:0016021,GO:0034220,GO:0055085,GO:0071627	-	KOG2504-Monocarboxylate transporter[G]
YDR062W	83.5486	176.798	-1.08142	0	0	down	LCB2	serine C-palmitoyltransferase LCB2	GO:0004758,GO:0009058,GO:0016021,GO:0016740,GO:0017059,GO:0030148,GO:0030170,GO:0035339	K00654-ko00600 Sphingolipid metabolism;ko04071 Sphingolipid signaling pathway;ko04138 Autophagy - yeast	KOG1357-Serine palmitoyltransferase[O]
YIR016W	350.583	620.525	-0.823734	0	0	-	YIR016W	uncharacterized protein	GO:0005524	-	-
YMR136W	298.874	195.637	0.61136	0	0	-	GAT2	Gat2p	GO:0000977,GO:0000981,GO:0001085,GO:0001228,GO:0003682,GO:0005634,GO:0005667,GO:0006357,GO:0008270,GO:0030154	-	KOG1601-GATA-4/5/6 transcription factors[K]
YKL146W	188.792	114.771	0.718034	0	0	-	AVT3	Avt3p	GO:0000329,GO:0005302,GO:0015186,GO:0015188,GO:0016021,GO:0032974	K14209-ko04138 Autophagy - yeast;ko04974 Protein digestion and absorption	KOG1304-Amino acid transporters[E]
YGL207W	90.0544	48.3955	0.895923	0	0	-	SPT16	chromatin-remodeling protein SPT16	GO:0000790,GO:0006261,GO:0006281,GO:0006334,GO:0006368,GO:0008023,GO:0031298,GO:0034724,GO:0035101,GO:0045899,GO:0060261	-	KOG1189-Global transcriptional regulator, cell division control protein[E]
SCR1	123.069	18.3042	2.74923	0	0	up	SCR1	SCR1	-	-	-
YER062C	75.4678	217.313	-1.52584	0	0	down	GPP2	glycerol-1-phosphatase HOR2	GO:0000121,GO:0005634,GO:0005737,GO:0006114,GO:0006970,GO:0008152,GO:0016787,GO:0044262,GO:0046872	-	KOG2914-Predicted haloacid-halidohydrolase and related hydrolases[R]
YKL160W	288.127	98.4272	1.54958	0	0	up	ELF1	Elf1p	GO:0000993,GO:0003746,GO:0005634,GO:0006368,GO:0008023,GO:0046872,GO:0048096	-	KOG3214-Uncharacterized Zn ribbon-containing protein[S]
YOR257W	307.218	119.156	1.36641	0	0	up	CDC31	centrin	GO:0005200,GO:0005509,GO:0005643,GO:0005825,GO:0007020,GO:0015031,GO:0030474,GO:0042802,GO:0043161,GO:0043549,GO:0051028,GO:0051301,GO:0070390	-	KOG0028-Ca2+-binding protein (centrin/caltractin), EF-Hand superfamily protein[ZD]
YER125W	86.8874	163.728	-0.91408	0	0	-	RSP5	NEDD4 family E3 ubiquitin-protein ligase	GO:0000151,GO:0000209,GO:0004842,GO:0005634,GO:0005737,GO:0005794,GO:0005934,GO:0006333,GO:0006511,GO:0006513,GO:0006808,GO:0007005,GO:0010008,GO:0010793,GO:0010794,GO:0010795,GO:0010796,GO:0016567,GO:0016874,GO:0019220,GO:0030479,GO:0031234,GO:0031384,GO:0032436,GO:0032443,GO:0032511,GO:0032880,GO:0032956,GO:0034517,GO:0034644,GO:0035091,GO:0042493,GO:0043130,GO:0043161,GO:0043162,GO:0045723,GO:…	K05633-ko04120 Ubiquitin mediated proteolysis;ko04144 Endocytosis	KOG0940-Ubiquitin protein ligase RSP5/NEDD4[O]
YDR072C	109.555	216.852	-0.985054	0	0	-	IPT1	inositolphosphotransferase	GO:0006676,GO:0016021,GO:0016772,GO:0030148	-	-
YMR027W	266.824	161.311	0.72604	0	0	-	YMR027W	putative methyltransferase	GO:0006479,GO:0008757,GO:0051998	-	KOG3870-Uncharacterized conserved protein[S]
YOR141C	88.9891	44.8328	0.989076	0	0	-	ARP8	Arp8p	GO:0003729,GO:0005524,GO:0005634,GO:0005737,GO:0005856,GO:0006302,GO:0006312,GO:0006338,GO:0006351,GO:0006355,GO:0006974,GO:0031011,GO:0032508	K11673-ko03082 ATP-dependent chromatin remodeling	KOG0797-Actin-related protein[Z]
YDL010W	300.098	565.55	-0.91422	0	0	-	GRX6	glutathione-disulfide reductase GRX6	GO:0000324,GO:0004362,GO:0005506,GO:0005623,GO:0005789,GO:0005794,GO:0005796,GO:0005801,GO:0009055,GO:0015035,GO:0016021,GO:0034599,GO:0042803,GO:0045454,GO:0051537	-	KOG1752-Glutaredoxin and related proteins[O]
YNL088W	30.6472	10.9659	1.48273	0	0	up	TOP2	DNA topoisomerase 2	GO:0000019,GO:0000712,GO:0000795,GO:0000819,GO:0003677,GO:0003918,GO:0005524,GO:0005634,GO:0006265,GO:0006268,GO:0006271,GO:0006333,GO:0007131,GO:0009330,GO:0031055,GO:0044774,GO:0046872,GO:0097046,GO:0097047	K03164-ko01524 Platinum drug resistance	KOG0355-DNA topoisomerase type II[B]
YJL137C	98.1047	30.8636	1.66842	0	0	up	GLG2	glycogenin glucosyltransferase GLG2	GO:0005737,GO:0005978,GO:0008466,GO:0016757	K00750-ko00500 Starch and sucrose metabolism	-
YBR187W	39.7233	142.205	-1.83991	0	0	down	GDT1	putative ribosome biosynthesis protein GDT1	GO:0000139,GO:0000324,GO:0005774,GO:0005794,GO:0005797,GO:0005801,GO:0006874,GO:0016021	-	KOG2881-Predicted membrane protein[S]
YPR101W	150.11	32.6133	2.20249	0	0	up	SNT309	Snt309p	GO:0000398,GO:0000974,GO:0071006,GO:0071011,GO:0071013	-	-
YKL094W	360.996	211.383	0.772126	0	0	-	YJU3	acylglycerol lipase	GO:0005741,GO:0005783,GO:0005811,GO:0006641,GO:0009966,GO:0016020,GO:0019433,GO:0047372	K01054-ko00561 Glycerolipid metabolism;ko04923 Regulation of lipolysis in adipocytes;ko04723 Retrograde endocannabinoid signaling;ko04714 Thermogenesis	KOG1455-Lysophospholipase[I]
YDR001C	372.922	277.777	0.424946	0	0	-	NTH1	alpha,alpha-trehalase NTH1	GO:0004555,GO:0005509,GO:0005737,GO:0005991,GO:0005993,GO:0071465	K01194-ko00500 Starch and sucrose metabolism	KOG0602-Neutral trehalase[G]
YPL246C	116.206	277.622	-1.25644	0	0	down	RBD2	putative rhomboid protease RBD2	GO:0000139,GO:0004252,GO:0016021,GO:0034399	-	KOG2632-Rhomboid family proteins[S]
YDL046W	900.045	584.148	0.623663	0	0	-	NPC2	sterol transporter	GO:0000328,GO:0032366	-	KOG4680-Uncharacterized conserved protein, contains ML domain[R]
YDL097C	380.768	251.085	0.600734	0	0	-	RPN6	proteasome regulatory particle lid subunit RPN6	GO:0000502,GO:0005198,GO:0006511,GO:0008541,GO:0034515,GO:0043248	K03036-ko03050 Proteasome;ko05169 Epstein-Barr virus infection;ko05010 Alzheimer disease;ko05012 Parkinson disease;ko05014 Amyotrophic lateral sclerosis;ko05016 Huntington disease;ko05017 Spinocerebellar ataxia;ko05020 Prion disease;ko05022 Pathways of neurodegeneration - multiple diseases	KOG1463-26S proteasome regulatory complex, subunit RPN6/PSMD11[O]
YGL117W	234.727	453.487	-0.950076	0	0	-	YGL117W	uncharacterized protein	-	-	-
YMR152W	178.196	82.5332	1.11042	0	0	up	YIM1	Yim1p	GO:0005739,GO:0005811,GO:0006974,GO:0008270,GO:0016491	-	KOG1198-Zinc-binding oxidoreductase[CR]
YNL244C	332.867	750.227	-1.17238	0	0	down	SUI1	translation initiation factor eIF1	GO:0001731,GO:0003743,GO:0006417,GO:0016282,GO:0031369,GO:0043024,GO:0043614,GO:1990145	-	KOG1770-Translation initiation factor 1 (eIF-1/SUI1)[J]
YIL114C	31.8744	125.618	-1.97858	0	0	down	POR2	putative porin POR2	GO:0005741,GO:0006811,GO:0008308,GO:0015288,GO:0016021,GO:0045454,GO:0046930,GO:0051027	-	KOG3126-Porin/voltage-dependent anion-selective channel protein[P]
YPL200W	87.4477	2.03067	5.42839	0	0	up	CSM4	Csm4p	GO:0000784,GO:0005789,GO:0007129,GO:0010520,GO:0016021,GO:0030435,GO:0031965,GO:0045132,GO:0045141	-	-
YJR103W	92.5655	185.379	-1.00193	0	0	down	URA8	CTP synthase URA8	GO:0003883,GO:0005524,GO:0005829,GO:0006241,GO:0006541,GO:0008654,GO:0019856,GO:0044210,GO:0097268	K01937-ko00240 Pyrimidine metabolism	KOG2387-CTP synthase (UTP-ammonia lyase)[F]
YIL142W	142.436	71.5158	0.993981	0	0	-	CCT2	chaperonin-containing T-complex subunit CCT2	GO:0002199,GO:0005524,GO:0005832,GO:0005874,GO:0006457,GO:0007339,GO:0043209,GO:0044297,GO:0051082,GO:0051131,GO:0070062,GO:1901998	-	KOG0363-Chaperonin complex component, TCP-1 beta subunit (CCT2)[O]
YOR138C	80.9508	160.979	-0.991759	0	0	-	RUP1	Rup1p	GO:0005634,GO:0005737,GO:0016579,GO:1902499	-	-
YMR119W	56.5778	127.626	-1.17362	0	0	down	ASI1	putative ubiquitin-protein ligase ASI1	GO:0004842,GO:0005637,GO:0006511,GO:0016021,GO:0036369,GO:0046872,GO:0071230,GO:0097658	-	-
YML117W	154.688	238.459	-0.624382	0	0	-	NAB6	Nab6p	GO:0000166,GO:0000387,GO:0000974,GO:0010494,GO:0017070,GO:0036002,GO:0071006,GO:0071007	-	-
YPR026W	86.0466	49.5782	0.795413	0	0	-	ATH1	alpha,alpha-trehalase ATH1	GO:0000324,GO:0003824,GO:0004555,GO:0005975,GO:0005993,GO:0009277,GO:0030246,GO:0030287,GO:0071361,GO:0071465,GO:0071497	-	KOG4125-Acid trehalase[G]
YGL179C	6.27805	41.1778	-2.71348	0	0	down	TOS3	serine/threonine protein kinase TOS3	GO:0004674,GO:0005524,GO:0005737,GO:0006006,GO:0006468	K07359-ko04152 AMPK signaling pathway;ko04140 Autophagy - animal;ko04920 Adipocytokine signaling pathway;ko04921 Oxytocin signaling pathway;ko04211 Longevity regulating pathway;ko05034 Alcoholism;ko04936 Alcoholic liver disease	KOG0585-Ca2+/calmodulin-dependent protein kinase kinase beta and related serine/threonine protein kinases[T]
YBR001C	95.1075	47.6852	0.996017	0	0	-	NTH2	alpha,alpha-trehalase NTH2	GO:0004555,GO:0005509,GO:0005737,GO:0005993,GO:0071474	K01194-ko00500 Starch and sucrose metabolism	KOG0602-Neutral trehalase[G]
YMR007W	26.5911	179.261	-2.75305	0	0	down	YMR007W	uncharacterized protein	-	-	-
YLR286C	684.138	941.21	-0.460229	0	0	-	CTS1	chitinase	GO:0000272,GO:0000920,GO:0004553,GO:0005576,GO:0005935,GO:0005975,GO:0006032,GO:0008061,GO:0008843,GO:0009277,GO:0071555	-	KOG4701-Chitinase[M]
YJR161C	99.4833	218.572	-1.13559	0	0	down	COS5	Cos5p	GO:0005768,GO:0016020,GO:0016021,GO:0016192,GO:0043328	-	-
YBR115C	45.0312	86.0307	-0.933927	0	0	-	LYS2	L-aminoadipate-semialdehyde dehydrogenase	GO:0004043,GO:0005737,GO:0016491,GO:0019878,GO:0031177	-	KOG1178-Non-ribosomal peptide synthetase/alpha-aminoadipate reductase and related enzymes[Q]
YDR011W	67.493	38.6283	0.80508	0	0	-	SNQ2	ATP-binding cassette transporter SNQ2	GO:0005524,GO:0005886,GO:0008559,GO:0016021,GO:0030003,GO:0035376,GO:0035690,GO:0042493,GO:0042626,GO:0046618	-	KOG0065-Pleiotropic drug resistance proteins (PDR1-15), ABC superfamily[Q]
YOR391C	73.0211	8.18398	3.15744	0	0	up	HSP33	glutathione-independent methylglyoxalase family protein	GO:0000932,GO:0008234,GO:0019172,GO:0019243,GO:0031669,GO:0051082	-	-
YGR201C	154.15	48.0575	1.6815	0	0	up	YGR201C	uncharacterized protein	GO:0003746,GO:0005634,GO:0005737	-	KOG0867-Glutathione S-transferase[O]
YLR172C	117.447	37.1201	1.66173	0	0	up	DPH5	diphthine synthase	GO:0004164,GO:0005737,GO:0017183	-	KOG3123-Diphthine synthase[J]
YIR038C	548.237	341.339	0.683594	0	0	-	GTT1	bifunctional glutathione transferase/peroxidase	GO:0003746,GO:0004364,GO:0004602,GO:0005634,GO:0005783,GO:0005789,GO:0006749,GO:0016740	-	KOG0867-Glutathione S-transferase[O]
YOR338W	101.045	33.1193	1.60926	0	0	up	YOR338W	uncharacterized protein	GO:0003677,GO:0003682,GO:0003700,GO:0003713,GO:0006338,GO:0016573,GO:0035066,GO:0070461	-	-
YGR108W	21.4717	78.015	-1.86132	0	0	down	CLB1	B-type cyclin CLB1	GO:0000079,GO:0000086,GO:0000307,GO:0005634,GO:0005737,GO:0008315,GO:0010696,GO:0016538,GO:0051301	-	KOG0653-Cyclin B and related kinase-activating proteins[D]
YOL126C	272.681	158.027	0.787049	0	0	-	MDH2	malate dehydrogenase MDH2	GO:0005829,GO:0005975,GO:0006094,GO:0006099,GO:0006108,GO:0016558,GO:0030060,GO:0034399	-	KOG1494-NAD-dependent malate dehydrogenase[C]
YDL137W	862.289	569.899	0.597465	0	0	-	ARF2	Arf family GTPase ARF2	GO:0003924,GO:0005525,GO:0005622,GO:0005794,GO:0007264,GO:0015031,GO:0016192,GO:0016236	K07937-ko04072 Phospholipase D signaling pathway;ko04144 Endocytosis;ko05110 Vibrio cholerae infection;ko05130 Pathogenic Escherichia coli infection;ko05132 Salmonella infection;ko05131 Shigellosis;ko05134 Legionellosis	KOG0070-GTP-binding ADP-ribosylation factor Arf1[U]
ITS1-2	161.043	23.8943	2.75271	0	0	up	ITS1-2	internal transcribed spacer	-	-	-
YMR010W	30.0961	100.005	-1.73243	0	0	down	ANY1	Any1p	GO:0016021	-	-
YOL143C	455.39	235.965	0.948531	0	0	-	RIB4	lumazine synthase RIB4	GO:0000906,GO:0005758,GO:0009231,GO:0009349,GO:0016740	-	KOG3243-6,7-dimethyl-8-ribityllumazine synthase[H]
YBR269C	783.013	463.772	0.755622	0	0	-	SDH8	Sdh8p	GO:0005759,GO:0034553	-	KOG3245-Uncharacterized conserved protein[S]
YPL087W	395.149	642.258	-0.700757	0	0	-	YDC1	alkaline dihydroceramidase	GO:0000139,GO:0005783,GO:0005789,GO:0006672,GO:0016021,GO:0016811,GO:0046513,GO:0046514,GO:0071633	K04711-ko00600 Sphingolipid metabolism	KOG2329-Alkaline ceramidase[I]
YGL035C	50.4876	125.023	-1.30819	0	0	down	MIG1	transcription factor MIG1	GO:0000122,GO:0000433,GO:0000978,GO:0001078,GO:0003676,GO:0005634,GO:0005641,GO:0005737,GO:0005975,GO:0006351,GO:0045944,GO:0046872,GO:1900436	-	KOG3623-Homeobox transcription factor SIP1[K]
YMR036C	102.765	46.111	1.15616	0	0	up	MIH1	putative tyrosine protein phosphatase MIH1	GO:0000079,GO:0000086,GO:0004725,GO:0005622,GO:0051301	K05867-ko04110 Cell cycle;ko04114 Oocyte meiosis;ko04914 Progesterone-mediated oocyte maturation;ko05206 MicroRNAs in cancer;ko05170 Human immunodeficiency virus 1 infection	KOG3772-M-phase inducer phosphatase[D]
YOR162C	46.4719	15.8698	1.55007	0	0	up	YRR1	Yrr1p	GO:0000978,GO:0000981,GO:0005634,GO:0005737,GO:0006351,GO:0008270,GO:0043619,GO:0045944	-	-
YDR518W	21.26	73.5404	-1.79039	0	0	down	EUG1	protein disulfide isomerase EUG1	GO:0003756,GO:0005783,GO:0005788,GO:0006457,GO:0015035,GO:0019153,GO:0034976,GO:0045454,GO:0051082	K08056-ko04141 Protein processing in endoplasmic reticulum;ko04612 Antigen processing and presentation;ko05170 Human immunodeficiency virus 1 infection;ko05168 Herpes simplex virus 1 infection;ko05163 Human cytomegalovirus infection;ko05169 Epstein-Barr virus infection	KOG0190-Protein disulfide isomerase (prolyl 4-hydroxylase beta subunit)[O]
YBL058W	399.354	270.609	0.561456	0	0	-	SHP1	protein phosphatase regulator SHP1	GO:0000045,GO:0005634,GO:0005737,GO:0005977,GO:0030433,GO:0030437,GO:0031134,GO:0034727,GO:0043161	K14012-ko04141 Protein processing in endoplasmic reticulum	KOG2086-Protein tyrosine phosphatase SHP1/Cofactor for p97 ATPase-mediated vesicle membrane fusion[Y]
YGL178W	19.7521	56.7772	-1.52331	0	0	down	MPT5	Mpt5p	GO:0003723,GO:0003729,GO:0005737,GO:0017148,GO:0030674,GO:0045947,GO:1900153,GO:1902416	-	KOG1488-Translational repressor Pumilio/PUF3 and related RNA-binding proteins (Puf superfamily)[J]
YGL080W	435.288	195.691	1.15339	0	0	up	MPC1	pyruvate transporter MPC1	GO:0005743,GO:0006850,GO:0031305,GO:0050833	K22138-ko05415 Diabetic cardiomyopathy	KOG1590-Uncharacterized conserved protein[S]
YNL067W	137.066	33.2673	2.0427	0	0	up	RPL9B	ribosomal 60S subunit protein L9B	GO:0002181,GO:0003723,GO:0003735,GO:0005840,GO:0006412,GO:0019843,GO:0022625	K02940-ko03010 Ribosome;ko05171 Coronavirus disease - COVID-19	KOG3255-60S ribosomal protein L9[J]
YHR194W	41.0517	103.726	-1.33726	0	0	down	MDM31	Mdm31p	GO:0000001,GO:0005743,GO:0006873,GO:0007005,GO:0016021,GO:1900208	-	-
YDL052C	31.2948	115.52	-1.88415	0	0	down	SLC1	1-acylglycerol-3-phosphate O-acyltransferase SLC1	GO:0003841,GO:0005811,GO:0008654,GO:0016021,GO:0016024,GO:0046474	K13509-ko00561 Glycerolipid metabolism;ko00564 Glycerophospholipid metabolism;ko04072 Phospholipase D signaling pathway;ko04975 Fat digestion and absorption	KOG2848-1-acyl-sn-glycerol-3-phosphate acyltransferase[I]
YNL037C	216.765	387.856	-0.839386	0	0	-	IDH1	isocitrate dehydrogenase (NAD(+)) IDH1	GO:0000287,GO:0003723,GO:0004449,GO:0005758,GO:0005759,GO:0005829,GO:0005962,GO:0006099,GO:0006102,GO:0006537,GO:0006626,GO:0042645,GO:0051287	K00030-ko00020 Citrate cycle (TCA cycle)	KOG0784-Isocitrate dehydrogenase, gamma subunit[E]
YKL080W	84.4896	190.667	-1.17421	0	0	down	VMA5	H(+)-transporting V1 sector ATPase subunit C	GO:0000221,GO:0000329,GO:0005524,GO:0007035,GO:0015078,GO:0015991,GO:0033180,GO:0046961	K02148-ko00190 Oxidative phosphorylation;ko04150 mTOR signaling pathway;ko04145 Phagosome;ko04966 Collecting duct acid secretion;ko04721 Synaptic vesicle cycle;ko05165 Human papillomavirus infection;ko05110 Vibrio cholerae infection;ko05120 Epithelial cell signaling in Helicobacter pylori infection;ko05323 Rheumatoid arthritis	KOG2909-Vacuolar H+-ATPase V1 sector, subunit C[C]
YOR327C	849.283	489.07	0.796206	0	0	-	SNC2	SNAP receptor SNC2	GO:0000149,GO:0005484,GO:0005768,GO:0005802,GO:0006887,GO:0006893,GO:0006897,GO:0006906,GO:0016021,GO:0016192,GO:0030658,GO:0031201	K08513-ko04130 SNARE interactions in vesicular transport	KOG0860-Synaptobrevin/VAMP-like protein[U]
YER080W	163.562	95.7317	0.772767	0	0	-	AIM9	Aim9p	GO:0005739	-	-
YBR036C	477.041	714.373	-0.582563	0	0	-	CSG2	mannosylinositol phosphorylceramide synthase regulatory subunit	GO:0006688,GO:0006874,GO:0030176,GO:0030234	-	-
YMR041C	137.55	55.0449	1.32127	0	0	up	ARA2	D-arabinose 1-dehydrogenase (NAD(P)(+)) ARA2	GO:0016491,GO:0045290,GO:0047816,GO:0070485	K17744-ko00053 Ascorbate and aldarate metabolism	KOG1576-Predicted oxidoreductase[C]
YFR015C	828.568	1081.09	-0.383794	0	0	-	GSY1	glycogen (starch) synthase GSY1	GO:0004373,GO:0005978,GO:0016021	K00693-ko00500 Starch and sucrose metabolism;ko04151 PI3K-Akt signaling pathway;ko04152 AMPK signaling pathway;ko04910 Insulin signaling pathway;ko04922 Glucagon signaling pathway;ko05415 Diabetic cardiomyopathy;ko04931 Insulin resistance	KOG3742-Glycogen synthase[G]
YER001W	33.7431	82.5284	-1.2903	0	0	down	MNN1	alpha-1,3-mannosyltransferase MNN1	GO:0000033,GO:0000139,GO:0005794,GO:0006491,GO:0006493,GO:0016021	-	-
YGR241C	74.4963	155.512	-1.06178	0	0	down	YAP1802	Yap1802p	GO:0005545,GO:0005886,GO:0005935,GO:0006897,GO:0030136,GO:0030276,GO:0030479,GO:0048268	-	KOG0251-Clathrin assembly protein AP180 and related proteins, contain ENTH domain[TU]
YNL042W	55.1793	142.628	-1.37006	0	0	down	BOP3	Bop3p	GO:0005634,GO:0005737,GO:0071406	-	-
YDL007W	273.827	169.718	0.690127	0	0	-	RPT2	proteasome regulatory particle base subunit RPT2	GO:0005524,GO:0005634,GO:0005737,GO:0006511,GO:0008540,GO:0016787,GO:0016887,GO:0017025,GO:0030163,GO:0030433,GO:0031503,GO:0031595,GO:0031597,GO:0036402,GO:0043171,GO:0045732,GO:0045899,GO:0070651,GO:0070682	K03062-ko03050 Proteasome;ko05203 Viral carcinogenesis;ko05169 Epstein-Barr virus infection;ko05165 Human papillomavirus infection;ko05010 Alzheimer disease;ko05012 Parkinson disease;ko05014 Amyotrophic lateral sclerosis;ko05016 Huntington disease;ko05017 Spinocerebellar ataxia;ko05020 Prion disease;ko05022 Pathways of neurodegeneration - multiple diseases	KOG0726-26S proteasome regulatory complex, ATPase RPT2[O]
YAL002W	25.362	57.3114	-1.17615	0	0	down	VPS8	CORVET complex membrane-binding subunit VPS8	GO:0005770,GO:0005795,GO:0006623,GO:0008270,GO:0016020,GO:0016192,GO:0030897,GO:0032511,GO:0033263,GO:0035542,GO:0042144,GO:0043495,GO:0051020	K20178-ko04138 Autophagy - yeast	KOG2079-Vacuolar assembly/sorting protein VPS8[U]
YMR043W	169.183	338.756	-1.00167	0	0	down	MCM1	transcription factor MCM1	GO:0000122,GO:0000790,GO:0000978,GO:0001077,GO:0001078,GO:0001102,GO:0001103,GO:0001197,GO:0001198,GO:0003677,GO:0003688,GO:0005634,GO:0005829,GO:0006270,GO:0006351,GO:0006355,GO:0006525,GO:0031494,GO:0044377,GO:0045944,GO:0090282,GO:1900465,GO:1900466	K04378-ko04010 MAPK signaling pathway;ko04022 cGMP-PKG signaling pathway;ko05203 Viral carcinogenesis;ko05166 Human T-cell leukemia virus 1 infection	KOG0015-Regulator of arginine metabolism and related MADS box-containing transcription factors[K]
YJR126C	84.4717	154.725	-0.87317	0	0	-	VPS70	putative zinc metalloprotease	GO:0004177,GO:0004180,GO:0008237,GO:0015031,GO:0016021,GO:0046872	-	KOG2195-Transferrin receptor and related proteins containing the protease-associated (PA) domain[OPR]
YLR220W	203.358	100.544	1.0162	0	0	up	CCC1	Ccc1p	GO:0000139,GO:0000324,GO:0000329,GO:0005384,GO:0005794,GO:0006828,GO:0006874,GO:0006879,GO:0006880,GO:0015093,GO:0015684,GO:0016021,GO:0030026,GO:0071281	-	KOG4473-Uncharacterized membrane protein[S]
YPL271W	2108.07	1353.85	0.638851	0	0	-	ATP15	F1F0 ATP synthase subunit epsilon	GO:0000275,GO:0005756,GO:0015986,GO:0046933,GO:0046961	-	KOG3495-Mitochondrial F1F0-ATP synthase, subunit epsilon/ATP15[C]
YJL133W	34.0102	116.41	-1.77517	0	0	down	MRS3	Fe(2+) transporter	GO:0003735,GO:0005381,GO:0005739,GO:0005743,GO:0006397,GO:0006412,GO:0006810,GO:0008380,GO:0015093,GO:0016021,GO:0044281,GO:0048250	-	KOG0760-Mitochondrial carrier protein MRS3/4[C]
YDR483W	385.452	586.908	-0.606581	0	0	-	KRE2	alpha-1,2-mannosyltransferase KRE2	GO:0000026,GO:0000030,GO:0000032,GO:0000139,GO:0005794,GO:0006486,GO:0006491,GO:0006493,GO:0016020,GO:0016021	-	KOG4472-Glycolipid 2-alpha-mannosyltransferase (alpha-1,2-mannosyltransferase)[G]
YDR377W	1304.99	839.482	0.636467	0	0	-	ATP17	F1F0 ATP synthase subunit f	GO:0000276,GO:0015986	-	-
YHR208W	17.1409	73.3008	-2.09639	0	0	down	BAT1	branched-chain-amino-acid transaminase BAT1	GO:0004084,GO:0005739,GO:0005759,GO:0006532,GO:0009082,GO:0009083,GO:0009097,GO:0009098,GO:0009099,GO:0019509,GO:0030170,GO:0031571,GO:0034644,GO:0052654,GO:0052655,GO:0052656	K00826-ko00270 Cysteine and methionine metabolism;ko00280 Valine, leucine and isoleucine degradation;ko00290 Valine, leucine and isoleucine biosynthesis;ko00770 Pantothenate and CoA biosynthesis;ko00966 Glucosinolate biosynthesis	KOG0975-Branched chain aminotransferase BCAT1, pyridoxal phosphate enzymes type IV superfamily[E]
YNL231C	26.992	97.5465	-1.85356	0	0	down	PDR16	phosphatidylinositol transporter	GO:0005789,GO:0005811,GO:0008526,GO:0008654,GO:0015914,GO:0016126,GO:0042493,GO:0042802,GO:0043942,GO:0071944	-	KOG1470-Phosphatidylinositol transfer protein PDR16 and related proteins[I]
YCR021C	900.302	696.474	0.370339	0	0	-	HSP30	Hsp30p	GO:0005216,GO:0005886,GO:0006974,GO:0016021,GO:0032780,GO:0034605,GO:0070301,GO:0071361,GO:0071470	-	-
YBR078W	347.258	540.365	-0.637925	0	0	-	ECM33	Ecm33p	GO:0005576,GO:0005886,GO:0009277,GO:0031225,GO:0031505	-	-
YMR314W	351.939	193.236	0.864957	0	0	-	PRE5	proteasome core particle subunit alpha 6	GO:0004298,GO:0005634,GO:0005737,GO:0006511,GO:0010499,GO:0019773,GO:0034515,GO:0042175,GO:0043161	K02725-ko03050 Proteasome;ko05010 Alzheimer disease;ko05012 Parkinson disease;ko05014 Amyotrophic lateral sclerosis;ko05016 Huntington disease;ko05017 Spinocerebellar ataxia;ko05020 Prion disease;ko05022 Pathways of neurodegeneration - multiple diseases	KOG0863-20S proteasome, regulatory subunit alpha type PSMA1/PRE5[O]
YBR010W	503.037	916.499	-0.865469	0	0	-	HHT1	histone H3	GO:0000786,GO:0003677,GO:0005634	K11253-ko04613 Neutrophil extracellular trap formation;ko05202 Transcriptional misregulation in cancer;ko05131 Shigellosis;ko05322 Systemic lupus erythematosus;ko05034 Alcoholism	KOG1745-Histones H3 and H4[B]
YLR395C	1541.42	967.881	0.671357	0	0	-	COX8	cytochrome c oxidase subunit VIII	GO:0004129,GO:0005751,GO:0006123	-	KOG4527-Cytochrome c oxidase, subunit VIIc/COX8[C]
YLL022C	77.883	23.1041	1.75316	0	0	up	HIF1	Hif1p	GO:0000123,GO:0000781,GO:0005634,GO:0006334,GO:0006348,GO:0006351,GO:0016573,GO:0042393	-	-
YCR082W	172.766	36.8012	2.23099	0	0	up	AHC2	Ahc2p	GO:0005671,GO:0005737,GO:0016573	-	-
YGL122C	217.093	134.205	0.693882	0	0	-	NAB2	mRNA-binding protein NAB2	GO:0000049,GO:0005634,GO:0005737,GO:0006378,GO:0008097,GO:0008143,GO:0008312,GO:0016973,GO:0033204,GO:0043488,GO:0045945,GO:0046872,GO:1900152,GO:1900364	-	KOG3702-Nuclear polyadenylated RNA binding protein[A]
YBL064C	1033.78	787.651	0.392306	0	0	-	PRX1	thioredoxin peroxidase PRX1	GO:0005739,GO:0008379,GO:0034599,GO:0045454,GO:0046686,GO:0051920	K11188-ko00480 Glutathione metabolism;ko00940 Phenylpropanoid biosynthesis	KOG0854-Alkyl hydroperoxide reductase, thiol specific antioxidant and related enzymes[O]
YMR313C	61.5991	129.167	-1.06826	0	0	down	TGL3	bifunctional triglyceride lipase/lysophosphatidylethanolamine acyltransferase	GO:0004806,GO:0005811,GO:0007114,GO:0016021,GO:0019433,GO:0044255,GO:0071618	-	KOG2214-Predicted esterase of the alpha-beta hydrolase superfamily[R]
YCR051W	135.2	40.7072	1.73174	0	0	up	YCR051W	uncharacterized protein	-	-	KOG4412-26S proteasome regulatory complex, subunit PSMD10[O]
YKR003W	29.3598	90.7037	-1.62732	0	0	down	OSH6	oxysterol-binding protein OSH6	GO:0001786,GO:0005548,GO:0005737,GO:0005789,GO:0006869,GO:0006887,GO:0006897,GO:0008142,GO:0008289,GO:0010314,GO:0015914,GO:0015918,GO:0016021,GO:0016125,GO:0019898,GO:0030011,GO:0032541,GO:0034727,GO:0043325,GO:0055092,GO:0070273,GO:0070300,GO:0080025	K20464-ko04979 Cholesterol metabolism	KOG2210-Oxysterol-binding protein[T]
YPL281C	40.7627	6.24178	2.70722	0	0	up	ERR2	phosphopyruvate hydratase ERR2	GO:0000015,GO:0000287,GO:0004634,GO:0006096	K01689-ko00010 Glycolysis / Gluconeogenesis;ko00680 Methane metabolism;ko03018 RNA degradation;ko04066 HIF-1 signaling pathway	KOG2670-Enolase[G]
YGR143W	134.821	223.255	-0.727648	0	0	-	SKN1	beta-glucan synthesis-associated protein SKN1	GO:0006078,GO:0015926,GO:0016021,GO:0030148,GO:0031505	-	-
YPL137C	24.025	54.3032	-1.1765	0	0	down	GIP3	protein phosphatase regulator GIP3	GO:0005783,GO:0007059,GO:0008157,GO:0043666	-	-
YMR318C	70.487	169.267	-1.26387	0	0	down	ADH6	NADP-dependent alcohol dehydrogenase	GO:0006066,GO:0006081,GO:0008106,GO:0008270,GO:0016491,GO:0033833,GO:0033845,GO:0033859	-	KOG0023-Alcohol dehydrogenase, class V[Q]
YER141W	269.5	174.7	0.625401	0	0	-	COX15	Cox15p	GO:0004129,GO:0005743,GO:0006784,GO:0008535,GO:0016021,GO:0016627,GO:0016653	K02259-ko00190 Oxidative phosphorylation;ko00860 Porphyrin metabolism;ko02020 Two-component system;ko04714 Thermogenesis	KOG2725-Cytochrome oxidase assembly factor COX15[O]
YDL012C	239.54	571.24	-1.25383	0	0	down	YDL012C	uncharacterized protein	GO:0005886,GO:0016021	-	-
YBR302C	129.576	254.421	-0.973419	0	0	-	COS2	Cos2p	GO:0000324,GO:0005768,GO:0005886,GO:0006883,GO:0016021,GO:0016192,GO:0043328	-	-
YJL165C	265.431	384.203	-0.533532	0	0	-	HAL5	protein kinase HAL5	GO:0004672,GO:0004674,GO:0005524,GO:0005634,GO:0005737,GO:0006470,GO:0030003,GO:0034613,GO:0035556	-	KOG0590-Checkpoint kinase and related serine/threonine protein kinases[D]
YLR225C	46.9572	124.209	-1.40335	0	0	down	YLR225C	uncharacterized protein	GO:0005737,GO:0006979	-	-
YBR137W	164.297	49.6038	1.72778	0	0	up	YBR137W	uncharacterized protein	GO:0005737,GO:0006620,GO:0072380	-	-
YLR151C	63.6718	13.7158	2.21482	0	0	up	PCD1	8-oxo-dGTP diphosphatase	GO:0000287,GO:0005777,GO:0006281,GO:0008413,GO:0009132,GO:0015936,GO:0016021,GO:0016462,GO:0016787,GO:0030145	K17879-ko04146 Peroxisome	KOG3069-Peroxisomal NUDIX hydrolase[L]
YPR121W	6.34635	37.226	-2.55231	0	0	down	THI22	putative phosphomethylpyrimidine kinase	GO:0005576,GO:0008972,GO:0009228,GO:0050334	-	KOG2598-Phosphomethylpyrimidine kinase[HK]
YNL167C	55.4861	118.734	-1.09753	0	0	down	SKO1	Sko1p	GO:0000122,GO:0000978,GO:0001077,GO:0001078,GO:0001103,GO:0005634,GO:0005829,GO:0051019,GO:0061393	-	-
YBL078C	661.788	361.651	0.871771	0	0	-	ATG8	ubiquitin-like protein ATG8	GO:0000045,GO:0000329,GO:0000407,GO:0000421,GO:0000422,GO:0005737,GO:0005776,GO:0005829,GO:0006888,GO:0006914,GO:0006995,GO:0019898,GO:0031386,GO:0032258,GO:0033110,GO:0034629,GO:0034727,GO:0044805,GO:0061025,GO:0061709,GO:0071211	K08341-ko04068 FoxO signaling pathway;ko04140 Autophagy - animal;ko04138 Autophagy - yeast;ko04136 Autophagy - other;ko04137 Mitophagy - animal;ko04139 Mitophagy - yeast;ko04621 NOD-like receptor signaling pathway;ko04727 GABAergic synapse;ko04212 Longevity regulating pathway - worm	KOG1654-Microtubule-associated anchor protein involved in autophagy and membrane trafficking[Z]
YPL151C	64.0556	19.0944	1.74618	0	0	up	PRP46	mRNA splicing protein PRP46	GO:0000398,GO:0000974,GO:0005681,GO:0005737,GO:0071011,GO:0071013,GO:0080008	K12862-ko03040 Spliceosome	KOG0285-Pleiotropic regulator 1[A]
YDR287W	154.006	64.3582	1.25879	0	0	up	INM2	inositol monophosphate 1-phosphatase INM2	GO:0000287,GO:0005737,GO:0006020,GO:0006021,GO:0007165,GO:0008934,GO:0046854,GO:0046855,GO:0052832,GO:0052833	K01092-ko00562 Inositol phosphate metabolism;ko00521 Streptomycin biosynthesis;ko04070 Phosphatidylinositol signaling system	KOG2951-Inositol monophosphatase[G]
YBR043C	131.601	76.3762	0.784976	0	0	-	QDR3	Qdr3p	GO:0005886,GO:0006855,GO:0010509,GO:0015203,GO:0015238,GO:0016021,GO:0022857,GO:0030476	-	KOG0255-Synaptic vesicle transporter SVOP and related transporters (major facilitator superfamily)[R]
YHR199C	163.814	73.6472	1.15335	0	0	up	AIM46	Aim46p	GO:0005739,GO:0016872	-	-
YBR084C-A	474.849	274.993	0.788074	0	0	-	RPL19A	ribosomal 60S subunit protein L19A	GO:0002181,GO:0003735,GO:0005840,GO:0006412,GO:0022625	K02885-ko03010 Ribosome;ko05171 Coronavirus disease - COVID-19	KOG1696-60s ribosomal protein L19[J]
YML056C	10.0867	47.4562	-2.23414	0	0	down	IMD4	IMP dehydrogenase IMD4	GO:0000166,GO:0003677,GO:0003938,GO:0005654,GO:0005737,GO:0006177,GO:0030054,GO:0046872	K00088-ko00230 Purine metabolism;ko00983 Drug metabolism - other enzymes	KOG2550-IMP dehydrogenase/GMP reductase[F]
YDR388W	474.431	683.937	-0.527666	0	0	-	RVS167	amphiphysin	GO:0005089,GO:0005509,GO:0006897,GO:0008092,GO:0016192,GO:0030479,GO:0035023,GO:0042802,GO:0043332,GO:0051666,GO:0060988,GO:1990528	-	KOG3771-Amphiphysin[U]
YAL049C	238.682	115.795	1.04351	0	0	up	AIM2	protein AIM2	GO:0005737,GO:0016787	K01061-ko00364 Fluorobenzoate degradation;ko00361 Chlorocyclohexane and chlorobenzene degradation;ko00623 Toluene degradation	KOG3043-Predicted hydrolase related to dienelactone hydrolase[R]
YOR064C	115.638	30.7497	1.91097	4.89174e-308	4.00134e-307	up	YNG1	Yng1p	GO:0006351,GO:0008270,GO:0008285,GO:0016573,GO:0032968,GO:0033100,GO:0035064,GO:0070776,GO:1990467	K11319-ko03082 ATP-dependent chromatin remodeling	KOG1973-Chromatin remodeling protein, contains PHD Zn-finger[B]
YMR311C	781.223	552.821	0.498921	8.3696e-308	6.83718e-307	-	GLC8	Glc8p	GO:0000164,GO:0004864,GO:0005978,GO:0007059,GO:0008047,GO:0009966,GO:0043666	-	-
YOR393W	39.2508	6.04093	2.69988	8.54791e-308	6.97371e-307	up	ERR1	phosphopyruvate hydratase ERR1	GO:0000015,GO:0000287,GO:0004634,GO:0006096	K01689-ko00010 Glycolysis / Gluconeogenesis;ko00680 Methane metabolism;ko03018 RNA degradation;ko04066 HIF-1 signaling pathway	KOG2670-Enolase[G]
YJL080C	15.9759	41.5322	-1.37833	4.45902e-307	3.63308e-306	down	SCP160	Scp160p	GO:0000750,GO:0000781,GO:0001965,GO:0003723,GO:0003729,GO:0005737,GO:0005783,GO:0005789,GO:0005844,GO:0006348,GO:0007059,GO:0008298,GO:0030466,GO:0031965,GO:0042175,GO:0043577,GO:0045141	-	KOG2208-Vigilin[I]
YML132W	119.635	238.074	-0.992767	7.56139e-307	6.15276e-306	-	COS3	Cos3p	GO:0000324,GO:0005768,GO:0005886,GO:0006883,GO:0016021,GO:0016192,GO:0043328	-	-
YOL151W	127.409	52.6945	1.27374	1.10496e-306	8.97943e-306	up	GRE2	methylglyoxal reductase (NADPH-dependent) GRE2	GO:0003824,GO:0003854,GO:0005634,GO:0005737,GO:0006694,GO:0008204,GO:0016021,GO:0030447,GO:0043892,GO:0046568,GO:0050662	-	KOG1502-Flavonol reductase/cinnamoyl-CoA reductase[V]
YLR227W-A	26.6866	0.196551	7.08507	1.14664e-306	9.30597e-306	up	YLR227W-A	gag protein	GO:0000943,GO:0003723,GO:0005737,GO:0032197	-	-
YJL172W	206.479	131.577	0.650087	4.01504e-306	3.25433e-305	-	CPS1	Gly-Xaa carboxypeptidase	GO:0000328,GO:0004180,GO:0004181,GO:0005774,GO:0006807,GO:0008152,GO:0016021,GO:0016787,GO:0046872,GO:0050691,GO:0050792,GO:0051603,GO:0070062,GO:1901215	-	KOG2275-Aminoacylase ACY1 and related metalloexopeptidases[E]
YHR004C	54.7847	131.378	-1.26187	6.67728e-306	5.40513e-305	down	NEM1	Nem1-Spo7 phosphatase catalytic subunit NEM1	GO:0004721,GO:0005789,GO:0005811,GO:0006470,GO:0006998,GO:0016021,GO:0016791,GO:0031965,GO:0071072,GO:0071595,GO:1903740	-	KOG1605-TFIIF-interacting CTD phosphatase, including NLI-interacting factor (involved in RNA polymerase II regulation)[K]
YAL042W	153.471	279.755	-0.866193	6.25668e-305	5.05809e-304	-	ERV46	Erv46p	GO:0006888,GO:0015031,GO:0016021,GO:0030134,GO:0030173,GO:0030176	-	KOG2667-COPII vesicle protein[U]
YOR201C	33.3684	98.9433	-1.56812	2.19542e-304	1.77255e-303	down	MRM1	Mrm1p	GO:0000154,GO:0000453,GO:0003723,GO:0005739,GO:0008989,GO:0070039	-	KOG0838-RNA Methylase, SpoU family[A]
YBR158W	41.471	101.587	-1.29254	3.75074e-303	3.02437e-302	down	AMN1	Amn1p	GO:0001100,GO:0005634,GO:0005737,GO:0005933,GO:0007093,GO:0051301	-	KOG4341-F-box protein containing LRR[R]
YDR346C	55.4388	128.778	-1.21592	3.90003e-303	3.14068e-302	down	SVF1	Svf1p	GO:0005634,GO:0005737,GO:0034599	-	-
YDR525W-A	271.26	676.581	-1.31859	8.0267e-303	6.45554e-302	down	SNA2	Sna2p	GO:0000329,GO:0005811,GO:0016021	-	KOG1773-Stress responsive protein[R]
YOL038W	228.041	111.17	1.03653	1.51498e-302	1.21687e-301	up	PRE6	proteasome core particle subunit alpha 4	GO:0004298,GO:0005634,GO:0005737,GO:0005739,GO:0006511,GO:0010499,GO:0019773,GO:0034515,GO:0042175,GO:0043161	K02731-ko03050 Proteasome;ko05010 Alzheimer disease;ko05012 Parkinson disease;ko05014 Amyotrophic lateral sclerosis;ko05016 Huntington disease;ko05017 Spinocerebellar ataxia;ko05020 Prion disease;ko05022 Pathways of neurodegeneration - multiple diseases	KOG0183-20S proteasome, regulatory subunit alpha type PSMA7/PRE6[O]
YMR103C	474.705	230.031	1.0452	4.44341e-302	3.56445e-301	up	YMR103C	uncharacterized protein	-	-	-
YOR245C	176.435	95.8731	0.879941	4.46014e-301	3.57327e-300	-	DGA1	diacylglycerol O-acyltransferase	GO:0003846,GO:0004144,GO:0005783,GO:0005789,GO:0005811,GO:0006071,GO:0006651,GO:0006672,GO:0016021,GO:0016407,GO:0019432,GO:0019915,GO:0050892	K14457-ko00561 Glycerolipid metabolism;ko04975 Fat digestion and absorption	KOG0831-Acyl-CoA:diacylglycerol acyltransferase (DGAT)[I]
YHR097C	1324.84	1114.95	0.248836	5.02881e-301	4.02369e-300	-	PAL2	Pal2p	GO:0008360,GO:0030427,GO:0031097,GO:0034399,GO:0051286,GO:0071852	-	-
YHR027C	127.988	83.5737	0.614881	2.44993e-300	1.95775e-299	-	RPN1	proteasome regulatory particle base subunit RPN1	GO:0000502,GO:0005634,GO:0006511,GO:0008540,GO:0030234,GO:0030674,GO:0034515,GO:0042176,GO:0043161	K03028-ko03050 Proteasome;ko05169 Epstein-Barr virus infection;ko05010 Alzheimer disease;ko05012 Parkinson disease;ko05014 Amyotrophic lateral sclerosis;ko05016 Huntington disease;ko05017 Spinocerebellar ataxia;ko05020 Prion disease;ko05022 Pathways of neurodegeneration - multiple diseases	KOG2005-26S proteasome regulatory complex, subunit RPN1/PSMD2[O]
YBR003W	54.49	127.559	-1.2271	4.77126e-300	3.80785e-299	down	COQ1	trans-hexaprenyltranstransferase	GO:0000010,GO:0005739,GO:0006744,GO:0008299,GO:0016740,GO:0031314,GO:0046872	K12504-ko00900 Terpenoid backbone biosynthesis	KOG0776-Geranylgeranyl pyrophosphate synthase/Polyprenyl synthetase[H]
YJL128C	35.1547	84.907	-1.27217	5.42821e-300	4.3266e-299	down	PBS2	mitogen-activated protein kinase kinase PBS2	GO:0000169,GO:0000278,GO:0004596,GO:0004674,GO:0004708,GO:0004713,GO:0005078,GO:0005524,GO:0005737,GO:0005934,GO:0005935,GO:0006468,GO:0006972,GO:0007015,GO:0007231,GO:0017196,GO:0031416,GO:0034605,GO:0046677	K04368-ko04010 MAPK signaling pathway;ko04013 MAPK signaling pathway - fly;ko04012 ErbB signaling pathway;ko04014 Ras signaling pathway;ko04015 Rap1 signaling pathway;ko04370 VEGF signaling pathway;ko04371 Apelin signaling pathway;ko04668 TNF signaling pathway;ko04066 HIF-1 signaling pathway;ko04068 FoxO signaling pathway;ko04072 Phospholipase D signaling pathway;ko04071 Sphingolipid signaling pa…	KOG0581-Mitogen-activated protein kinase kinase (MAP2K)[T]
YOR043W	159.449	276.923	-0.79639	6.62832e-300	5.27641e-299	-	WHI2	Whi2p	GO:0000422,GO:0006897,GO:0007015,GO:0007049,GO:0009408,GO:0009651,GO:0019211,GO:0040008	-	-
YAL034C	388.7	269.814	0.526689	1.1962e-299	9.51007e-299	-	FUN19	Fun19p	GO:0003677,GO:0003682,GO:0003700,GO:0003713,GO:0006338,GO:0006357,GO:0016573,GO:0035066,GO:0070461	-	-
YGR213C	24.6712	93.126	-1.91635	1.32174e-298	1.04948e-297	down	RTA1	Rta1p	GO:0005886,GO:0006950,GO:0016021	-	-
YLR087C	15.6657	6.8316	1.19731	2.76257e-298	2.19072e-297	up	CSF1	Csf1p	GO:0006113,GO:0016021,GO:0051604	-	KOG3596-Uncharacterized conserved protein[S]
YOL113W	79.933	37.2697	1.10079	3.18891e-298	2.5256e-297	up	SKM1	putative serine/threonine protein kinase SKM1	GO:0000278,GO:0000920,GO:0001755,GO:0001947,GO:0003232,GO:0004674,GO:0005524,GO:0005634,GO:0005737,GO:0005886,GO:0006468,GO:0007507,GO:0010629,GO:0035376,GO:0048703,GO:0060026,GO:1990872	K04409-ko04010 MAPK signaling pathway;ko04011 MAPK signaling pathway - yeast;ko04012 ErbB signaling pathway;ko04014 Ras signaling pathway;ko04392 Hippo signaling pathway - multiple species;ko04024 cAMP signaling pathway;ko04510 Focal adhesion;ko04810 Regulation of actin cytoskeleton;ko04625 C-type lectin receptor signaling pathway;ko04650 Natural killer cell mediated cytotoxicity;ko04660 T cell r…	KOG0578-p21-activated serine/threonine protein kinase[T]
YGR286C	20.9337	78.7794	-1.91199	1.20991e-297	9.57023e-297	down	BIO2	biotin synthase	GO:0004076,GO:0005739,GO:0009102,GO:0046872,GO:0051537,GO:0051539	-	KOG2900-Biotin synthase[H]
YBR070C	114.543	33.799	1.76084	1.50055e-297	1.18541e-296	up	ALG14	N-acetylglucosaminyldiphosphodolichol N-acetylglucosaminyltransferase anchoring subunit ALG14	GO:0006488,GO:0016021,GO:0030176,GO:0031227,GO:0031965,GO:0042175,GO:0043495,GO:0043541	K07441-ko00510 N-Glycan biosynthesis;ko00513 Various types of N-glycan biosynthesis	KOG3339-Predicted glycosyltransferase[R]
YGL062W	217.09	166.241	0.385014	2.3672e-297	1.86769e-296	-	PYC1	pyruvate carboxylase 1	GO:0003677,GO:0004075,GO:0004736,GO:0005524,GO:0005829,GO:0006090,GO:0006094,GO:0009374,GO:0046872	K01958-ko00020 Citrate cycle (TCA cycle);ko00620 Pyruvate metabolism;ko00720 Carbon fixation pathways in prokaryotes	KOG0369-Pyruvate carboxylase[C]
YHR019C	66.7259	139.348	-1.06237	3.29161e-297	2.59375e-296	down	DED81	asparagine--tRNA ligase DED81	GO:0003676,GO:0004816,GO:0005524,GO:0005737,GO:0005829,GO:0006421	K01893-ko00970 Aminoacyl-tRNA biosynthesis	KOG0555-Asparaginyl-tRNA synthetase[J]
YGR161W-C	406.715	156.199	1.38063	6.12903e-297	4.82352e-296	up	YGR161W-C	uncharacterized protein	-	-	-
YOR350C	54.5763	20.396	1.41999	1.13896e-296	8.95228e-296	up	MNE1	Mne1p	GO:0000372,GO:0005759	-	-
YPR103W	444.126	291.347	0.608228	1.14569e-296	8.99379e-296	-	PRE2	proteasome core particle subunit beta 5	GO:0004175,GO:0004298,GO:0005634,GO:0005737,GO:0005789,GO:0005839,GO:0010499,GO:0019774,GO:0034515,GO:0043161,GO:0051603,GO:0080129	K02737-ko03050 Proteasome;ko05010 Alzheimer disease;ko05012 Parkinson disease;ko05014 Amyotrophic lateral sclerosis;ko05016 Huntington disease;ko05017 Spinocerebellar ataxia;ko05020 Prion disease;ko05022 Pathways of neurodegeneration - multiple diseases	KOG0175-20S proteasome, regulatory subunit beta type PSMB5/PSMB8/PRE2[O]
YKR093W	111.921	58.8968	0.926224	1.16369e-296	9.12365e-296	-	PTR2	Ptr2p	GO:0005215,GO:0005886,GO:0006857,GO:0015031,GO:0015833,GO:0016021,GO:0042937,GO:0042938,GO:0042939	-	KOG1237-H+/oligopeptide symporter[E]
YKL210W	142.887	97.3252	0.55399	7.82112e-295	6.12425e-294	-	UBA1	E1 ubiquitin-activating protein UBA1	GO:0004839,GO:0004842,GO:0005524,GO:0005634,GO:0005737,GO:0005829,GO:0006464,GO:0008641,GO:0016567,GO:0019941	K03178-ko04120 Ubiquitin mediated proteolysis;ko05012 Parkinson disease;ko05022 Pathways of neurodegeneration - multiple diseases	KOG2012-Ubiquitin activating enzyme UBA1[O]
YGR285C	87.1667	180.517	-1.05028	8.77894e-295	6.86564e-294	down	ZUO1	zuotin	GO:0000054,GO:0003677,GO:0005634,GO:0005730,GO:0005737,GO:0005840,GO:0005844,GO:0006364,GO:0006450,GO:0006452,GO:0006457,GO:0043022,GO:0051082	-	KOG0724-Zuotin and related molecular chaperones (DnaJ superfamily), contains DNA-binding domains[O]
YMR302C	128.918	81.0855	0.668934	1.22942e-294	9.6027e-294	-	YME2	Yme2p	GO:0000002,GO:0000166,GO:0003723,GO:0006397,GO:0031305	-	-
YLR152C	156.489	262.254	-0.744898	1.24062e-294	9.67811e-294	-	YLR152C	uncharacterized protein	GO:0016021,GO:0055085	-	-
YOR066W	35.8449	87.1956	-1.28249	2.8209e-294	2.19784e-293	down	MSA1	Msa1p	GO:0000082,GO:0000083,GO:0005634,GO:0005737,GO:0006351,GO:0008361	-	-
YHR139C	467.919	322.416	0.537337	1.09998e-293	8.55948e-293	-	SPS100	Sps100p	GO:0005619,GO:0006520,GO:0030476	-	KOG0503-Asparaginase[E]
YOL064C	40.5896	116.012	-1.51509	5.95049e-293	4.62461e-292	down	MET22	3'(2'),5'-bisphosphate nucleotidase	GO:0000103,GO:0000287,GO:0005634,GO:0005737,GO:0006020,GO:0007165,GO:0008441,GO:0008934,GO:0009086,GO:0042538,GO:0046854,GO:0046855	-	KOG1528-Salt-sensitive 3'-phosphoadenosine-5'-phosphatase HAL2/SAL1[FP]
YIL083C	104.993	215.857	-1.03979	5.43941e-292	4.22215e-291	down	CAB2	phosphopantothenate--cysteine ligase CAB2	GO:0004632,GO:0005634,GO:0005737,GO:0015937,GO:1990143	K01922-ko00770 Pantothenate and CoA biosynthesis	KOG2728-Uncharacterized conserved protein with similarity to phosphopantothenoylcysteine synthetase/decarboxylase[R]
YHR198C	139.693	60.5783	1.20539	9.44967e-292	7.32585e-291	up	AIM18	Aim18p	GO:0005739,GO:0016872	-	-
YKL051W	58.5599	146.194	-1.3199	3.68883e-291	2.85621e-290	down	SFK1	Sfk1p	GO:0005764,GO:0005886,GO:0006629,GO:0007033,GO:0016021,GO:0030036,GO:0048017	-	-
YHL027W	224.751	346.037	-0.622597	4.83191e-291	3.73664e-290	-	RIM101	alkaline-responsive transcriptional regulator RIM101	GO:0000122,GO:0000917,GO:0001078,GO:0003676,GO:0003677,GO:0005634,GO:0005737,GO:0006351,GO:0009272,GO:0030437,GO:0045944,GO:0046872,GO:0071454,GO:0071469	-	-
YPR049C	24.8461	7.99033	1.6367	6.47583e-291	5.00172e-290	up	ATG11	autophagy protein ATG11	GO:0000407,GO:0000422,GO:0001934,GO:0005774,GO:0019898,GO:0019901,GO:0030242,GO:0032258,GO:0032947,GO:0034045,GO:0034497,GO:0034727,GO:0061709,GO:1990316	-	-
YHR068W	20.7389	76.3607	-1.88049	8.74034e-291	6.74239e-290	down	DYS1	deoxyhypusine synthase	GO:0008612,GO:0034038	-	KOG2924-Deoxyhypusine synthase[O]
YOR011W	5.77793	21.2378	-1.87801	3.86014e-290	2.97407e-289	down	AUS1	ATP-binding cassette sterol transporter AUS1	GO:0005524,GO:0005886,GO:0008559,GO:0016021,GO:0034041,GO:0035376,GO:0035690,GO:0042626	-	KOG0065-Pleiotropic drug resistance proteins (PDR1-15), ABC superfamily[Q]
YBR140C	48.739	33.5771	0.537601	6.32618e-290	4.86803e-289	-	IRA1	GTPase-activating protein IRA1	GO:0005096,GO:0005737,GO:0007165,GO:0016020,GO:0031235,GO:0043547,GO:0045761,GO:0046580	K08052-ko04010 MAPK signaling pathway;ko04014 Ras signaling pathway;ko01521 EGFR tyrosine kinase inhibitor resistance	KOG1826-Ras GTPase activating protein RasGAP/neurofibromin[V]
YNL284C-B	17.8732	38.8217	-1.11907	5.15628e-288	3.9629e-287	down	YNL284C-B	gag-pol fusion protein	GO:0000943,GO:0003723,GO:0005737,GO:0032197	-	-
YOR136W	273.214	445.535	-0.705506	2.1959e-287	1.6856e-286	-	IDH2	isocitrate dehydrogenase (NAD(+)) IDH2	GO:0000287,GO:0003723,GO:0004449,GO:0005739,GO:0005962,GO:0006099,GO:0006102,GO:0006537,GO:0051287	K00030-ko00020 Citrate cycle (TCA cycle)	KOG0785-Isocitrate dehydrogenase, alpha subunit[E]
YDL168W	70.0838	21.316	1.71714	5.24626e-287	4.02214e-286	up	SFA1	bifunctional alcohol dehydrogenase/S-(hydroxymethyl)glutathione dehydrogenase	GO:0000947,GO:0004022,GO:0006069,GO:0008270,GO:0033833,GO:0033859,GO:0046294,GO:0051903	K00121-ko00010 Glycolysis / Gluconeogenesis;ko00620 Pyruvate metabolism;ko00680 Methane metabolism;ko00071 Fatty acid degradation;ko00350 Tyrosine metabolism;ko00830 Retinol metabolism;ko00625 Chloroalkane and chloroalkene degradation;ko00626 Naphthalene degradation;ko00980 Metabolism of xenobiotics by cytochrome P450;ko00982 Drug metabolism - cytochrome P450;ko04936 Alcoholic liver disease	KOG0022-Alcohol dehydrogenase, class III[Q]
YIL105C	132.144	78.897	0.744065	6.24522e-287	4.78212e-286	-	SLM1	phosphatidylinositol 4,5-bisphosphate-binding protein	GO:0001558,GO:0005546,GO:0005886,GO:0016197,GO:0030036,GO:0030950,GO:0031929,GO:0031932,GO:0038203,GO:0046625,GO:0051017,GO:0070941	-	-
YFR021W	31.9988	87.3135	-1.44819	7.02495e-287	5.37258e-286	down	ATG18	phosphoinositide binding protein ATG18	GO:0000045,GO:0000329,GO:0000407,GO:0000422,GO:0005768,GO:0005774,GO:0005829,GO:0006497,GO:0006624,GO:0010008,GO:0016236,GO:0030242,GO:0032258,GO:0032266,GO:0034045,GO:0034497,GO:0034727,GO:0043130,GO:0044805,GO:0045324,GO:0070772,GO:0080025	K17908-ko04140 Autophagy - animal;ko04138 Autophagy - yeast;ko04136 Autophagy - other;ko05131 Shigellosis;ko05010 Alzheimer disease;ko05014 Amyotrophic lateral sclerosis;ko05016 Huntington disease;ko05017 Spinocerebellar ataxia;ko05022 Pathways of neurodegeneration - multiple diseases	KOG2110-Uncharacterized conserved protein, contains WD40 repeats[S]
YOR056C	50.303	13.1101	1.93997	6.19839e-286	4.73463e-285	up	NOB1	rRNA-binding endoribonuclease	GO:0000462,GO:0000469,GO:0004521,GO:0005634,GO:0005730,GO:0005737,GO:0005783,GO:0030490,GO:0030688,GO:0042274,GO:0043248,GO:0046872,GO:0070181	K11883-ko03008 Ribosome biogenesis in eukaryotes	KOG2463-Predicted RNA-binding protein Nob1p involved in 26S proteasome assembly[O]
YER044C	355.519	667.163	-0.908114	6.74777e-285	5.14796e-284	-	ERG28	Erg28p	GO:0005789,GO:0006696,GO:0016021,GO:0030674	-	KOG3455-Predicted membrane protein[S]
YHR162W	1113.57	1700.66	-0.610897	8.00026e-285	6.09604e-284	-	MPC2	mitochondrial pyruvate carrier	GO:0005743,GO:0006850,GO:0031305,GO:0050833	K22139-ko05415 Diabetic cardiomyopathy	KOG1589-Uncharacterized conserved protein[S]
YOR207C	35.4345	14.7175	1.26762	2.15921e-284	1.64327e-283	up	RET1	DNA-directed RNA polymerase III core subunit RET1	GO:0003677,GO:0003899,GO:0005654,GO:0005666,GO:0006351,GO:0006383,GO:0006385,GO:0006386,GO:0032549,GO:0032728,GO:0042797,GO:0045089,GO:0046872	K03021-ko03020 RNA polymerase;ko04623 Cytosolic DNA-sensing pathway	KOG0215-RNA polymerase III, second largest subunit[K]
YBR076W	72.5081	21.3771	1.76208	9.38095e-282	7.13066e-281	up	ECM8	Ecm8p	GO:0071555	-	-
YMR128W	13.8819	2.60889	2.4117	6.06663e-281	4.60576e-280	up	ECM16	ATP-dependent RNA helicase ECM16	GO:0000462,GO:0003676,GO:0003724,GO:0004004,GO:0005524,GO:0005654,GO:0005730,GO:0008026,GO:0031167,GO:0032040,GO:0042254	-	KOG0926-DEAH-box RNA helicase[AJ]
YBR126W-A	1805.06	2822.22	-0.644779	1.49067e-280	1.13034e-279	-	MEO1	Meo1p	GO:0016021	-	-
YDR322C-A	688.609	369.972	0.896268	4.19104e-279	3.17409e-278	-	TIM11	F1F0 ATP synthase subunit e	GO:0000276,GO:0005198,GO:0015078,GO:0015986,GO:0042407	-	-
YOR062C	65.2784	170.315	-1.38352	1.10603e-278	8.3664e-278	down	YOR062C	uncharacterized protein	GO:0000164,GO:0005773,GO:0006109,GO:0007039,GO:0042149	-	-
YJR072C	109.088	46.7888	1.22125	1.76997e-278	1.33724e-277	up	NPA3	GTPase NPA3	GO:0003924,GO:0005525,GO:0005654,GO:0005737,GO:0005739,GO:0006913,GO:0007064,GO:0016887	-	KOG1532-GTPase XAB1, interacts with DNA repair protein XPA[L]
YIL154C	254.582	423.309	-0.733584	2.79514e-277	2.10922e-276	-	IMP2'	Imp2'p	GO:0000429,GO:0003713	-	-
YNL073W	82.4965	157.66	-0.934412	8.00521e-276	6.03343e-275	-	MSK1	lysine--tRNA ligase MSK1	GO:0003676,GO:0004824,GO:0005524,GO:0005737,GO:0005739,GO:0005759,GO:0006430,GO:0016031,GO:0032543,GO:0070154	-	KOG1885-Lysyl-tRNA synthetase (class II)[J]
YHR039C	44.9391	98.6958	-1.13502	1.01205e-275	7.61848e-275	down	MSC7	meiotic recombination directing protein	GO:0004029,GO:0005783,GO:0007131,GO:0016620	-	KOG2454-Betaine aldehyde dehydrogenase[C]
YNL264C	42.4754	117.198	-1.46425	6.88001e-275	5.17287e-274	down	PDR17	phosphatidylinositol transporter	GO:0005768,GO:0005829,GO:0006658,GO:0008526,GO:0008654,GO:0015914,GO:0016126,GO:0042493,GO:0043001,GO:0071944,GO:1901352,GO:2001247	-	KOG1470-Phosphatidylinositol transfer protein PDR16 and related proteins[I]
YKR098C	52.7113	106.922	-1.02037	2.02667e-274	1.52195e-273	down	UBP11	ubiquitin-specific protease UBP11	GO:0004843,GO:0006511,GO:0016579,GO:0036459	-	KOG1868-Ubiquitin C-terminal hydrolase[O]
YDL140C	54.2059	88.7707	-0.711632	2.33267e-273	1.74964e-272	-	RPO21	DNA-directed RNA polymerase II core subunit RPO21	GO:0001172,GO:0003677,GO:0003899,GO:0005634,GO:0005665,GO:0006366,GO:0019985,GO:0046872	K03006-ko03020 RNA polymerase;ko03420 Nucleotide excision repair;ko05016 Huntington disease	KOG0260-RNA polymerase II, large subunit[K]
YBR117C	145.905	91.313	0.676142	9.47598e-272	7.09902e-271	-	TKL2	transketolase TKL2	GO:0003824,GO:0004802,GO:0006098,GO:0008152,GO:0046872	-	KOG0523-Transketolase[G]
YGR131W	9.75853	84.9209	-3.12138	1.15012e-271	8.6059e-271	down	FHN1	Fhn1p	GO:0005886,GO:0015031,GO:0016021,GO:0032126,GO:0070941	-	-
YHR088W	59.8976	12.0176	2.31735	1.83659e-270	1.3726e-269	up	RPF1	rRNA-binding ribosome biosynthesis protein RPF1	GO:0000027,GO:0000055,GO:0000460,GO:0000463,GO:0000466,GO:0000470,GO:0005730,GO:0030687,GO:0042134	-	KOG2780-Ribosome biogenesis protein RPF1, contains IMP4 domain[A]
YER101C	67.6309	23.0227	1.55463	3.07096e-270	2.29237e-269	up	AST2	Ast2p	GO:0005622,GO:0006612,GO:0008270,GO:0016491	-	KOG1198-Zinc-binding oxidoreductase[CR]
YLR180W	10.9925	54.2814	-2.30394	1.40964e-269	1.05099e-268	down	SAM1	methionine adenosyltransferase SAM1	GO:0004478,GO:0005524,GO:0005829,GO:0006555,GO:0006556,GO:0006730,GO:0046872	K00789-ko00270 Cysteine and methionine metabolism;ko00999 Biosynthesis of various plant secondary metabolites	KOG1506-S-adenosylmethionine synthetase[H]
YBL066C	46.5727	23.1294	1.00976	2.84264e-268	2.11687e-267	up	SEF1	Sef1p	GO:0000981,GO:0003677,GO:0005634,GO:0006351,GO:0008270,GO:0030435	-	-
YKR071C	87.3219	31.0849	1.49013	1.0282e-266	7.6477e-266	up	DRE2	electron carrier DRE2	GO:0005737,GO:0005758,GO:0005829,GO:0006915,GO:0009055,GO:0010421,GO:0016226,GO:0043066,GO:0044281,GO:0046872,GO:0051537,GO:0051539	-	KOG4020-Protein DRE2, required for cell viability[S]
YOR042W	302.847	203.251	0.575329	3.39374e-266	2.52124e-265	-	CUE5	ubiquitin-binding protein CUE5	GO:0005737,GO:0006511,GO:0006914,GO:0030674,GO:0043130	-	-
YPL127C	232.055	121.831	0.92958	5.07553e-266	3.76616e-265	-	HHO1	histone H1	GO:0000786,GO:0000788,GO:0000790,GO:0003677,GO:0005634,GO:0006334,GO:0006355,GO:0030261,GO:0031936,GO:0045910	-	KOG4012-Histone H1[B]
YER169W	80.7032	142.226	-0.817489	7.8447e-266	5.81403e-265	-	RPH1	Rph1p	GO:0000122,GO:0001078,GO:0005634,GO:0006351,GO:0010507,GO:0016577,GO:0032454,GO:0032968,GO:0043565,GO:0046872,GO:0051864	-	KOG0958-DNA damage-responsive repressor GIS1/RPH1, jumonji superfamily[L]
YKL128C	39.6743	118.432	-1.57778	8.96362e-264	6.63542e-263	down	PMU1	putative phosphomutase	GO:0005634,GO:0005829,GO:0016853,GO:0050278	-	KOG4754-Predicted phosphoglycerate mutase[G]
YBR263W	188.617	116.596	0.693939	3.23125e-263	2.38913e-262	-	SHM1	glycine hydroxymethyltransferase SHM1	GO:0004372,GO:0005739,GO:0006544,GO:0006563,GO:0006730,GO:0008168,GO:0009070,GO:0030170,GO:0035999	K00600-ko00630 Glyoxylate and dicarboxylate metabolism;ko00680 Methane metabolism;ko00260 Glycine, serine and threonine metabolism;ko00460 Cyanoamino acid metabolism;ko00670 One carbon pool by folate;ko01523 Antifolate resistance	KOG2467-Glycine/serine hydroxymethyltransferase[E]
YOR356W	91.8624	47.752	0.943914	4.22572e-263	3.12072e-262	-	CIR2	putative electron-transferring-flavoprotein dehydrogenase	GO:0004174,GO:0005739,GO:0005743,GO:0046872,GO:0051536,GO:0051539	-	KOG2415-Electron transfer flavoprotein ubiquinone oxidoreductase[C]
YLR005W	89.7587	39.4858	1.18472	8.58626e-263	6.33351e-262	up	SSL1	TFIIH/NER complex subunit SSL1	GO:0000112,GO:0000439,GO:0005675,GO:0006289,GO:0006351,GO:0006366,GO:0008270,GO:0061630,GO:0070816	K03142-ko03022 Basal transcription factors;ko03420 Nucleotide excision repair;ko05203 Viral carcinogenesis	KOG2807-RNA polymerase II transcription initiation/nucleotide excision repair factor TFIIH, subunit SSL1[KL]
YPL243W	70.6542	31.4791	1.16638	1.40234e-262	1.03319e-261	up	SRP68	signal recognition particle subunit SRP68	GO:0005047,GO:0005634,GO:0005783,GO:0005786,GO:0006614,GO:0006616,GO:0008312,GO:0030942	-	KOG2460-Signal recognition particle, subunit Srp68[U]
YBL029C-A	573.56	289.955	0.984117	2.82991e-262	2.0825e-261	-	YBL029C-A	uncharacterized protein	GO:0005886	-	-
YDL204W	693.934	956.279	-0.462632	4.11079e-262	3.02153e-261	-	RTN2	Rtn2p	GO:0005789,GO:0012505,GO:0016021,GO:0032541,GO:0071782,GO:0071786,GO:0071788	-	-
YEL070W	43.1833	11.5611	1.90119	6.56461e-262	4.81946e-261	up	DSF1	mannitol dehydrogenase DSF1	GO:0016491,GO:0016787,GO:0019594,GO:0046029,GO:0050662	-	-
YKL216W	68.2778	18.103	1.91519	1.47177e-261	1.07924e-260	up	URA1	dihydroorotate dehydrogenase	GO:0004152,GO:0005737,GO:0006207,GO:0006222,GO:0019898,GO:0044205,GO:1990663	K00254-ko00240 Pyrimidine metabolism	KOG1436-Dihydroorotate dehydrogenase[F]
YML092C	268.476	148.802	0.851399	2.28333e-261	1.67238e-260	-	PRE8	proteasome core particle subunit alpha 2	GO:0004298,GO:0005634,GO:0005737,GO:0006511,GO:0010499,GO:0019773,GO:0034515,GO:0042175,GO:0043161	K02726-ko03050 Proteasome;ko05010 Alzheimer disease;ko05012 Parkinson disease;ko05014 Amyotrophic lateral sclerosis;ko05016 Huntington disease;ko05017 Spinocerebellar ataxia;ko05020 Prion disease;ko05022 Pathways of neurodegeneration - multiple diseases	KOG0181-20S proteasome, regulatory subunit alpha type PSMA2/PRE8[O]
YMR037C	42.1004	90.1928	-1.09918	3.31421e-260	2.42459e-259	down	MSN2	stress-responsive transcriptional activator MSN2	GO:0000981,GO:0000982,GO:0000987,GO:0001302,GO:0001324,GO:0003676,GO:0005634,GO:0005829,GO:0006338,GO:0006351,GO:0045944,GO:0046872,GO:0061395,GO:0061401,GO:0061402,GO:0061403,GO:0061404,GO:0061405,GO:0061406,GO:0061407,GO:0061408,GO:0061409,GO:0061410,GO:0061411,GO:0061412,GO:0061422,GO:0061434,GO:0071406,GO:0071483,GO:0097236	-	KOG3623-Homeobox transcription factor SIP1[K]
YBR109C	531.343	312.435	0.766085	1.58468e-259	1.15795e-258	-	CMD1	calmodulin	GO:0000131,GO:0000742,GO:0005509,GO:0005823,GO:0005934,GO:0005935,GO:0006607,GO:0006661,GO:0006898,GO:0007010,GO:0007114,GO:0016237,GO:0042144,GO:0043332,GO:0048306,GO:0051300	K02183-ko04016 MAPK signaling pathway - plant;ko04014 Ras signaling pathway;ko04015 Rap1 signaling pathway;ko04371 Apelin signaling pathway;ko04020 Calcium signaling pathway;ko04070 Phosphatidylinositol signaling system;ko04024 cAMP signaling pathway;ko04022 cGMP-PKG signaling pathway;ko04114 Oocyte meiosis;ko04218 Cellular senescence;ko04625 C-type lectin receptor signaling pathway;ko04910 Insul…	KOG0027-Calmodulin and related proteins (EF-Hand superfamily)[T]
YAL040C	19.569	58.7029	-1.58486	5.75162e-259	4.19787e-258	down	CLN3	cyclin CLN3	GO:0000079,GO:0000083,GO:0005634,GO:0007033,GO:0008361,GO:0016538,GO:0042144,GO:0051301	-	KOG0653-Cyclin B and related kinase-activating proteins[D]
YDR329C	289.466	196.95	0.555563	8.94306e-259	6.51955e-258	-	PEX3	Pex3p	GO:0005777,GO:0005778,GO:0005779,GO:0005783,GO:0007031,GO:0030674,GO:0032581,GO:0045033,GO:0045046	-	KOG4444-Peroxisomal assembly protein PEX3[MU]
YJR056C	70.0901	13.7236	2.35255	1.19392e-257	8.69357e-257	up	YJR056C	uncharacterized protein	-	-	-
YDR406W	89.6011	62.1375	0.528053	1.11989e-256	8.14504e-256	-	PDR15	ATP-binding cassette multidrug transporter PDR15	GO:0005524,GO:0005886,GO:0006810,GO:0008559,GO:0016021,GO:0035690,GO:0042493,GO:0042626,GO:0046618	-	KOG0065-Pleiotropic drug resistance proteins (PDR1-15), ABC superfamily[Q]
YKL196C	203.654	90.1591	1.17557	2.87197e-256	2.08636e-255	up	YKT6	palmitoyltransferase YKT6	GO:0000149,GO:0000324,GO:0005484,GO:0005768,GO:0005794,GO:0005886,GO:0006887,GO:0006888,GO:0006891,GO:0006906,GO:0016020,GO:0016021,GO:0016192,GO:0016409,GO:0031201,GO:0042144	K08516-ko04130 SNARE interactions in vesicular transport;ko04138 Autophagy - yeast	KOG0861-SNARE protein YKT6, synaptobrevin/VAMP syperfamily[U]
YER182W	178.121	81.7278	1.12396	4.72412e-256	3.42787e-255	up	FMP10	Fmp10p	GO:0016021,GO:0031966	-	KOG4781-Uncharacterized conserved protein[S]
YFL033C	13.2793	30.4052	-1.19513	1.22156e-255	8.85343e-255	down	RIM15	protein kinase RIM15	GO:0000160,GO:0001324,GO:0004672,GO:0004674,GO:0005524,GO:0005634,GO:0005737,GO:0006468,GO:0006995,GO:0009267,GO:0010508,GO:0018105,GO:0034605,GO:0035556,GO:0040020,GO:0051321	-	KOG0605-NDR and related serine/threonine kinases[R]
YOR161C	60.9146	125.751	-1.04571	5.78099e-254	4.18501e-253	down	PNS1	Pns1p	GO:0005887,GO:0006810,GO:0016021	K15377-ko05231 Choline metabolism in cancer	KOG1362-Choline transporter-like protein[I]
YKL149C	62.8845	20.2233	1.63669	1.11831e-253	8.08632e-253	up	DBR1	RNA lariat debranching enzyme	GO:0000398,GO:0005634,GO:0005737,GO:0006397,GO:0006401,GO:0007124,GO:0008419,GO:0016074,GO:0016788,GO:0032197	-	KOG2863-RNA lariat debranching enzyme[A]
YOL044W	79.731	29.5567	1.43166	1.29343e-253	9.34174e-253	up	PEX15	Pex15p	GO:0005779,GO:0005789,GO:0016562,GO:0043495	-	-
YFL044C	129.153	56.1203	1.20249	1.15882e-252	8.35986e-252	up	OTU1	ubiquitin-specific protease OTU1	GO:0004843,GO:0005634,GO:0005737,GO:0006355,GO:0016579,GO:0046872	K13719-ko04141 Protein processing in endoplasmic reticulum	KOG3288-OTU-like cysteine protease[TO]
YBR077C	242.757	106.426	1.18966	3.73328e-252	2.69012e-251	up	SLM4	Slm4p	GO:0000329,GO:0007165,GO:0015031,GO:0016021,GO:0016237,GO:0031902,GO:0034448	-	-
YFL016C	402.567	305.444	0.398325	4.57483e-252	3.29272e-251	-	MDJ1	Mdj1p	GO:0000002,GO:0001671,GO:0005524,GO:0005759,GO:0006457,GO:0006458,GO:0006515,GO:0009408,GO:0031314,GO:0042026,GO:0046872,GO:0051082	K09504-ko05203 Viral carcinogenesis	KOG0715-Molecular chaperone (DnaJ superfamily)[O]
YJL189W	433.841	1004.72	-1.21155	6.27608e-251	4.51197e-250	down	RPL39	ribosomal 60S subunit protein L39	GO:0002181,GO:0003723,GO:0003735,GO:0005840,GO:0006412,GO:0022625	K02924-ko03010 Ribosome;ko05171 Coronavirus disease - COVID-19	KOG0002-60s ribosomal protein L39[J]
YJR085C	983.761	638.98	0.622538	1.61371e-250	1.15879e-249	-	TMH11	Tmh11p	GO:0005509,GO:0005739,GO:0005783,GO:0006457,GO:0016021	-	KOG4267-Predicted membrane protein[S]
YNR051C	28.5013	76.2531	-1.41977	2.84136e-250	2.038e-249	down	BRE5	Bre5p	GO:0000166,GO:0000932,GO:0003676,GO:0003723,GO:0005622,GO:0006810,GO:0016579,GO:0034517,GO:0042802,GO:0060628,GO:1990861,GO:2000156	-	KOG0116-RasGAP SH3 binding protein rasputin, contains NTF2 and RRM domains[T]
YDL086W	522.5	368.346	0.504368	7.9282e-250	5.68005e-249	-	YDL086W	carboxymethylenebutenolidase	GO:0008806	-	-
YOL110W	171.41	76.9091	1.15622	1.54006e-249	1.10209e-248	up	SHR5	Shr5p	GO:0006612,GO:0018345,GO:0031211,GO:0042406	-	-
YIL067C	9.88067	36.8454	-1.8988	2.52603e-249	1.80559e-248	down	YIL067C	uncharacterized protein	GO:0005774,GO:0016021	-	-
YNL116W	71.9939	30.9265	1.21903	7.26693e-249	5.1884e-248	up	DMA2	ubiquitin-conjugating protein DMA2	GO:0000132,GO:0000921,GO:0004842,GO:0005934,GO:0006936,GO:0008270,GO:0016874,GO:0031578,GO:0032177,GO:0032186,GO:0051865,GO:0097271	-	-
YJR112W	92.8299	22.4688	2.04666	1.49311e-247	1.06482e-246	up	NNF1	MIND complex subunit NNF1	GO:0000776,GO:0000818,GO:0007059,GO:0051301	-	-
YOR306C	18.2761	57.8905	-1.66337	3.09571e-247	2.20521e-246	down	MCH5	Mch5p	GO:0005886,GO:0016021,GO:0032217,GO:0032218,GO:0034220,GO:0055085,GO:0071627	-	KOG2504-Monocarboxylate transporter[G]
YMR034C	105.095	50.3129	1.06269	4.49457e-247	3.19802e-246	up	RCH1	Rch1p	GO:0005886,GO:0015248,GO:0016021	-	KOG4821-Predicted Na+-dependent cotransporter[R]
YDR462W	165.508	52.5166	1.65605	6.18295e-247	4.39433e-246	up	MRPL28	mitochondrial 54S ribosomal protein YmL28	GO:0003735,GO:0005762,GO:0032543	-	KOG4778-Mitochondrial ribosomal protein L28[J]
YLR130C	50.1083	117.32	-1.22733	9.43602e-247	6.69871e-246	down	ZRT2	low-affinity Zn(2+) transporter ZRT2	GO:0000007,GO:0005886,GO:0016021,GO:0046873	-	KOG1558-Fe2+/Zn2+ regulated transporter[P]
YJR096W	199.784	356.366	-0.834915	1.91399e-246	1.35721e-245	-	YJR096W	aldo-keto reductase superfamily protein	GO:0004032,GO:0004033,GO:0016491,GO:0019568,GO:0034599,GO:0042843	-	KOG1577-Aldo/keto reductase family proteins[R]
YDL195W	70.5527	114.178	-0.694509	4.94015e-246	3.49909e-245	-	SEC31	Sec31p	GO:0000139,GO:0005198,GO:0005789,GO:0015031,GO:0030127,GO:0090114	K14005-ko04141 Protein processing in endoplasmic reticulum	KOG0307-Vesicle coat complex COPII, subunit SEC31[U]
YNL168C	197.533	100.225	0.978852	9.07036e-246	6.4172e-245	-	FMP41	Fmp41p	GO:0003824,GO:0005739,GO:0008152,GO:0016787,GO:0046872	K01557-ko00350 Tyrosine metabolism	KOG1535-Predicted fumarylacetoacetate hydralase[R]
YER095W	111.056	52.6855	1.07581	2.97058e-245	2.09928e-244	up	RAD51	recombinase RAD51	GO:0000150,GO:0000228,GO:0000400,GO:0000709,GO:0000722,GO:0000724,GO:0000730,GO:0000794,GO:0003690,GO:0003697,GO:0005524,GO:0005654,GO:0006310,GO:0007131,GO:0008094,GO:0010212,GO:0030491,GO:0042148,GO:0042802,GO:0070192,GO:1990426	K04482-ko03440 Homologous recombination;ko03460 Fanconi anemia pathway;ko05200 Pathways in cancer;ko05212 Pancreatic cancer	KOG1433-DNA repair protein RAD51/RHP55[L]
YDR464W	19.9351	7.21737	1.46576	3.76228e-245	2.65575e-244	up	SPP41	Spp41p	GO:0000122,GO:0005634,GO:0005829	-	-
YDR244W	84.3862	43.022	0.971933	5.84911e-245	4.12415e-244	-	PEX5	Pex5p	GO:0005052,GO:0005777,GO:0005778,GO:0005829,GO:0016560,GO:0030674,GO:1990429	K13342-ko04146 Peroxisome	KOG1125-TPR repeat-containing protein[R]
YLR345W	307.009	221.806	0.468987	6.92676e-245	4.87848e-244	-	YLR345W	bifunctional fructose-2,6-bisphosphate 2-phosphatase/6-phosphofructo-2-kinase	GO:0003873,GO:0004331,GO:0005524,GO:0005737,GO:0006000,GO:0006003,GO:0006110	-	KOG0234-Fructose-6-phosphate 2-kinase/fructose-2,6-biphosphatase[G]
YJL129C	18.4831	42.114	-1.18809	1.25162e-244	8.80514e-244	down	TRK1	Trk1p	GO:0005886,GO:0005887,GO:0008324,GO:0015079,GO:0016021,GO:0030007,GO:0045121	-	KOG1341-Na+/K+ transporter[P]
YLL050C	790.544	1223.86	-0.630522	1.42833e-242	1.0037e-241	-	COF1	cofilin	GO:0006897,GO:0007015,GO:0015629,GO:0016363,GO:0030042,GO:0030479,GO:0043001,GO:0051014,GO:0051015	K05765-ko04810 Regulation of actin cytoskeleton;ko04666 Fc gamma R-mediated phagocytosis;ko04360 Axon guidance;ko05170 Human immunodeficiency virus 1 infection;ko05133 Pertussis	KOG1735-Actin depolymerizing factor[Z]
YPR113W	127.895	272.279	-1.09013	1.89735e-242	1.33177e-241	down	PIS1	CDP-diacylglycerol--inositol 3-phosphatidyltransferase	GO:0003881,GO:0005741,GO:0005789,GO:0005794,GO:0006661,GO:0008654,GO:0016021,GO:0016780	K00999-ko00562 Inositol phosphate metabolism;ko00564 Glycerophospholipid metabolism;ko04070 Phosphatidylinositol signaling system	KOG3240-Phosphatidylinositol synthase[I]
YGR032W	316.844	400.119	-0.336653	4.31997e-242	3.02884e-241	-	GSC2	1,3-beta-glucan synthase GSC2	GO:0000148,GO:0003843,GO:0005628,GO:0006075,GO:0008360,GO:0016021,GO:0030476	-	KOG0916-1,3-beta-glucan synthase/callose synthase catalytic subunit[M]
YGL013C	38.0516	17.363	1.13194	1.82703e-241	1.27953e-240	up	PDR1	drug-responsive transcription factor PDR1	GO:0001077,GO:0003677,GO:0005634,GO:0005829,GO:0008270,GO:0045944,GO:2001040	-	-
YGL153W	84.375	31.1236	1.43881	6.91345e-241	4.83631e-240	up	PEX14	Pex14p	GO:0003714,GO:0005730,GO:0005778,GO:0016560,GO:0016561,GO:0030674,GO:0032091,GO:0034453,GO:0036250,GO:0043433,GO:0044721,GO:0051260,GO:1901094,GO:1990415,GO:1990429	K13343-ko04146 Peroxisome	KOG2629-Peroxisomal membrane anchor protein (peroxin)[MOU]
YNL305C	582.14	431.242	0.432871	2.65086e-240	1.85233e-239	-	BXI1	Bxi1p	GO:0000324,GO:0005739,GO:0005774,GO:0005783,GO:0005789,GO:0006915,GO:0016021,GO:0019722,GO:0030968,GO:0031966	-	KOG2322-N-methyl-D-aspartate receptor glutamate-binding subunit[T]
YGL037C	2291.97	2939.67	-0.359067	5.27154e-240	3.67946e-239	-	PNC1	nicotinamidase	GO:0000183,GO:0000781,GO:0001302,GO:0003824,GO:0005634,GO:0005737,GO:0005777,GO:0006348,GO:0008152,GO:0008936,GO:0019358,GO:0046872,GO:1904524	-	KOG4003-Pyrazinamidase/nicotinamidase PNC1[V]
YPL207W	34.1912	12.2852	1.4767	5.46071e-240	3.80722e-239	up	TYW1	putative tRNA 4-demethylwyosine synthase	GO:0003824,GO:0005737,GO:0005783,GO:0006400,GO:0010181,GO:0016829,GO:0031591,GO:0046872,GO:0051536,GO:0051539,GO:0055114	-	KOG1160-Fe-S oxidoreductase[C]
YGL123W	186.232	343.87	-0.884764	9.03453e-240	6.29187e-239	-	RPS2	ribosomal 40S subunit protein S2	GO:0003723,GO:0003735,GO:0005654,GO:0005730,GO:0006407,GO:0006412,GO:0015935,GO:0022627,GO:0031167,GO:0032040,GO:0045903,GO:0070181	K02981-ko03010 Ribosome;ko05171 Coronavirus disease - COVID-19	KOG0877-40S ribosomal protein S2/30S ribosomal protein S5[J]
YER002W	67.2947	13.3932	2.32899	1.12784e-239	7.84578e-239	up	NOP16	Nop16p	GO:0005634,GO:0005730,GO:0006364,GO:0030687,GO:0042273	-	KOG4771-Nucleolar protein (NOP16) involved in 60S ribosomal subunit biogenesis[J]
YOR181W	34.6533	79.3962	-1.19608	1.99687e-239	1.38757e-238	down	LAS17	actin-binding protein LAS17	GO:0003779,GO:0006897,GO:0007015,GO:0030041,GO:0030479,GO:0032233,GO:0045010,GO:0051666,GO:2000601	K05747-ko04520 Adherens junction;ko04530 Tight junction;ko04666 Fc gamma R-mediated phagocytosis;ko04062 Chemokine signaling pathway;ko05231 Choline metabolism in cancer;ko05135 Yersinia infection	KOG3671-Actin regulatory protein (Wiskott-Aldrich syndrome protein)[TZ]
YLR199C	66.8538	16.6021	2.00964	5.70985e-239	3.96319e-238	up	PBA1	Pba1p	GO:0005737,GO:0043248	-	-
YIL078W	58.393	110.433	-0.91931	7.27966e-239	5.04718e-238	-	THS1	threonine--tRNA ligase THS1	GO:0003723,GO:0004829,GO:0005524,GO:0005737,GO:0006435	K01868-ko00970 Aminoacyl-tRNA biosynthesis	KOG1637-Threonyl-tRNA synthetase[J]
YEL013W	49.9437	105.097	-1.07335	1.01945e-238	7.06027e-238	down	VAC8	protein anchor VAC8	GO:0000011,GO:0000329,GO:0005634,GO:0016236,GO:0034727,GO:0042144,GO:0043495,GO:0071255,GO:0071561,GO:0071562,GO:0071563	-	KOG4224-Armadillo repeat protein VAC8 required for vacuole fusion, inheritance and cytosol-to-vacuole protein targeting[U]
YJL078C	79.8802	134.833	-0.755261	1.73926e-238	1.20319e-237	-	PRY3	Pry3p	GO:0005576,GO:0009277,GO:0015918,GO:0031225	-	KOG3017-Defense-related protein containing SCP domain[S]
YDR036C	71.1305	30.3383	1.22933	2.7096e-238	1.87239e-237	up	EHD3	3-hydroxyisobutyryl-CoA hydrolase	GO:0003860,GO:0005739,GO:0006574	K05605-ko00640 Propanoate metabolism;ko00280 Valine, leucine and isoleucine degradation;ko00410 beta-Alanine metabolism	KOG1684-Enoyl-CoA hydratase[I]
YJL123C	156.055	92.9891	0.746925	6.47586e-238	4.47e-237	-	MTC1	Mtc1p	GO:0030137	-	-
YPL196W	211.725	114.837	0.882596	8.30903e-238	5.729e-237	-	OXR1	Oxr1p	GO:0005739,GO:0034599	-	KOG2372-Oxidation resistance protein[L]
YPL160W	17.2899	41.5545	-1.26507	1.34075e-237	9.23416e-237	down	CDC60	leucine--tRNA ligase CDC60	GO:0002161,GO:0004823,GO:0005524,GO:0005737,GO:0005829,GO:0006429,GO:0032006	K01869-ko00970 Aminoacyl-tRNA biosynthesis	KOG0437-Leucyl-tRNA synthetase[J]
YLR219W	142.456	223.099	-0.647167	1.68418e-237	1.15866e-236	-	MSC3	Msc3p	GO:0005886,GO:0007131	-	-
YGL073W	91.6194	55.0527	0.734838	2.26645e-237	1.55753e-236	-	HSF1	stress-responsive transcription factor HSF1	GO:0003700,GO:0005634,GO:0006351,GO:0006357,GO:0009408,GO:0032007,GO:0043565,GO:0045944,GO:0070202	K09414-ko04212 Longevity regulating pathway - worm;ko05134 Legionellosis	KOG0627-Heat shock transcription factor[K]
YGR010W	71.6655	26.4903	1.43582	2.27993e-236	1.56507e-235	up	NMA2	nicotinamide-nucleotide adenylyltransferase NMA2	GO:0000309,GO:0004515,GO:0005524,GO:0005634,GO:0009435,GO:0034628	K06210-ko00760 Nicotinate and nicotinamide metabolism	KOG3199-Nicotinamide mononucleotide adenylyl transferase[H]
YMR202W	143.353	292.364	-1.0282	2.68797e-236	1.84314e-235	down	ERG2	C-8 sterol isomerase ERG2	GO:0000247,GO:0005783,GO:0005789,GO:0006696,GO:0016021	K20719-ko05014 Amyotrophic lateral sclerosis;ko05022 Pathways of neurodegeneration - multiple diseases	KOG4143-Sigma receptor and C-8 sterol isomerase[T]
YGL227W	109.136	72.2186	0.595684	9.89476e-236	6.77736e-235	-	VID30	glucose-induced degradation complex subunit VID30	GO:0005634,GO:0005737,GO:0006808,GO:0034657,GO:0043161,GO:0045721	-	KOG1477-SPRY domain-containing proteins[R]
YMR320W	71.983	250.924	-1.80152	1.4482e-235	9.90851e-235	down	YMR320W	uncharacterized protein	-	-	-
YIL123W	124.943	217.968	-0.802849	2.17035e-235	1.48331e-234	-	SIM1	putative glucosidase SIM1	GO:0000272,GO:0005576,GO:0007005,GO:0009277,GO:0009986,GO:0016798,GO:0031505,GO:0043226	-	-
YIL046W	89.6258	48.6475	0.88155	2.97247e-235	2.02929e-234	-	MET30	ubiquitin-binding SDF ubiquitin ligase complex subunit MET30	GO:0000082,GO:0000083,GO:0000209,GO:0001525,GO:0005634,GO:0005737,GO:0006270,GO:0006351,GO:0009086,GO:0016567,GO:0019005,GO:0019344,GO:0030174,GO:0031146,GO:0042802,GO:0043130,GO:0043224,GO:0045746,GO:0046685,GO:0046686	K10260-ko04120 Ubiquitin mediated proteolysis	KOG0274-Cdc4 and related F-box and WD-40 proteins[R]
YHR001W	108.046	53.9402	1.00221	7.89429e-235	5.38349e-234	up	OSH7	oxysterol-binding protein related protein OSH7	GO:0001786,GO:0005548,GO:0005737,GO:0005789,GO:0006869,GO:0006887,GO:0006897,GO:0008142,GO:0008289,GO:0015914,GO:0015918,GO:0016021,GO:0016125,GO:0030011,GO:0032541,GO:0034727,GO:0045324,GO:0070273	-	KOG2210-Oxysterol-binding protein[T]
YMR322C	51.3472	6.91422	2.89265	4.5334e-234	3.08816e-233	up	SNO4	glutathione-independent methylglyoxalase family protein	GO:0000932,GO:0008234,GO:0019172,GO:0019243,GO:0031669	-	-
YDR461C-A	230.728	59.137	1.96406	8.81854e-234	6.00065e-233	up	CMI8	Cmi8p	-	-	-
YMR115W	74.1833	32.8617	1.17469	2.322e-233	1.5783e-232	up	MGR3	Mgr3p	GO:0005743,GO:0006515,GO:0016021,GO:0031942,GO:0051787	-	-
YBL011W	39.4301	81.5682	-1.04871	2.67812e-233	1.81838e-232	down	SCT1	bifunctional glycerol-3-phosphate/glycerone-phosphate O-acyltransferase SCT1	GO:0004366,GO:0005783,GO:0005789,GO:0008654,GO:0016021,GO:0016024,GO:0016287	-	-
YML126C	217.754	145.423	0.58245	3.41526e-233	2.31636e-232	-	ERG13	hydroxymethylglutaryl-CoA synthase	GO:0004421,GO:0006696,GO:0008299	K01641-ko00650 Butanoate metabolism;ko00280 Valine, leucine and isoleucine degradation;ko00900 Terpenoid backbone biosynthesis;ko03320 PPAR signaling pathway	KOG1393-Hydroxymethylglutaryl-CoA synthase[I]
YMR016C	27.8425	63.2285	-1.18328	4.66995e-232	3.16389e-231	down	SOK2	Sok2p	GO:0003677,GO:0003700,GO:0005634,GO:0005829,GO:0006351,GO:0007124	-	-
YDR234W	16.9903	48.0247	-1.49906	9.10593e-232	6.16257e-231	down	LYS4	homoaconitate hydratase LYS4	GO:0003861,GO:0004409,GO:0005739,GO:0009098,GO:0019878,GO:0046872,GO:0051539	-	KOG0453-Aconitase/homoaconitase (aconitase superfamily)[CE]
YNL322C	628.584	481.174	0.385546	5.14752e-230	3.47988e-229	-	KRE1	Kre1p	GO:0005199,GO:0005576,GO:0005886,GO:0009277,GO:0031225,GO:0031505	-	-
YOL062C	58.5011	121.942	-1.05966	5.79192e-230	3.91127e-229	down	APM4	Apm4p	GO:0006886,GO:0006897,GO:0008289,GO:0016192,GO:0030122,GO:0030131	K11826-ko04144 Endocytosis;ko04961 Endocrine and other factor-regulated calcium reabsorption;ko04721 Synaptic vesicle cycle;ko05016 Huntington disease	KOG0938-Adaptor complexes medium subunit family[U]
YOR110W	20.8336	65.303	-1.64824	1.3443e-229	9.06822e-229	down	TFC7	transcription factor TFIIIC subunit TFC7	GO:0000127,GO:0003677,GO:0006359,GO:0016311,GO:0016791,GO:0042791	-	-
YNR073C	28.965	5.56921	2.37877	3.54126e-229	2.38623e-228	up	MAN2	putative mannitol dehydrogenase	GO:0016491,GO:0016787,GO:0019594,GO:0046029,GO:0050662	-	-
YMR133W	28.9139	4.20931	2.78011	5.78575e-229	3.89445e-228	up	REC114	Rec114p	GO:0000794,GO:0007131,GO:0042138	-	-
YHR039C-A	473.957	839.192	-0.824246	6.18226e-229	4.15685e-228	-	VMA10	H(+)-transporting V1 sector ATPase subunit G	GO:0000221,GO:0007035,GO:0016471,GO:0046961	K02152-ko00190 Oxidative phosphorylation;ko04150 mTOR signaling pathway;ko04145 Phagosome;ko04966 Collecting duct acid secretion;ko04721 Synaptic vesicle cycle;ko05165 Human papillomavirus infection;ko05110 Vibrio cholerae infection;ko05120 Epithelial cell signaling in Helicobacter pylori infection;ko05323 Rheumatoid arthritis	KOG1772-Vacuolar H+-ATPase V1 sector, subunit G[C]
YGL208W	159.965	92.8236	0.785192	1.15313e-228	7.74512e-228	-	SIP2	Sip2p	GO:0001302,GO:0001403,GO:0005737,GO:0005886,GO:0006468,GO:0007165,GO:0031588,GO:0042149,GO:0043254,GO:0045859	K07199-ko04371 Apelin signaling pathway;ko04068 FoxO signaling pathway;ko04152 AMPK signaling pathway;ko04530 Tight junction;ko04910 Insulin signaling pathway;ko04922 Glucagon signaling pathway;ko04920 Adipocytokine signaling pathway;ko04921 Oxytocin signaling pathway;ko04211 Longevity regulating pathway;ko04213 Longevity regulating pathway - multiple species;ko04710 Circadian rhythm;ko04714 Ther…	KOG1616-Protein involved in Snf1 protein kinase complex assembly[G]
YDR179C	61.6926	5.37406	3.52101	2.41896e-227	1.62297e-226	up	CSN9	Csn9p	GO:0000754,GO:0005737,GO:0008180	-	-
YBL103C	51.8545	111.944	-1.11023	2.85882e-227	1.91603e-226	down	RTG3	Rtg3p	GO:0000422,GO:0000981,GO:0001085,GO:0003677,GO:0005634,GO:0005737,GO:0006351,GO:0031930,GO:0045944,GO:0071400	-	KOG1318-Helix loop helix transcription factor EB[K]
YJL196C	74.9906	165.774	-1.14444	7.687e-227	5.14641e-226	down	ELO1	fatty acid elongase ELO1	GO:0005789,GO:0006633,GO:0009922,GO:0016020,GO:0016021,GO:0016740,GO:0019368	K10203-ko00062 Fatty acid elongation;ko01040 Biosynthesis of unsaturated fatty acids	KOG3071-Fatty acyl-CoA elongase/Polyunsaturated fatty acid specific elongation enzyme[I]
YOR220W	1465.42	1243.09	0.237377	8.75956e-227	5.85819e-226	-	RCN2	Rcn2p	GO:0005737	-	-
YCR017C	27.2129	58.1683	-1.09594	2.60465e-226	1.74006e-225	down	CWH43	Cwh43p	GO:0005789,GO:0005887,GO:0005934,GO:0005935,GO:0006506,GO:0016021,GO:0031505,GO:0071555	-	KOG3979-FGF receptor activating protein 1[T]
YER156C	35.9252	99.3462	-1.46747	4.1707e-226	2.7833e-225	down	YER156C	uncharacterized protein	-	-	KOG2948-Predicted metal-binding protein[R]
YLR040C	40.5149	125.846	-1.63514	1.08938e-225	7.26212e-225	down	AFB1	Afb1p	GO:0000749,GO:0005576,GO:0006950,GO:0009277,GO:0031225	-	-
YER055C	219.723	372.22	-0.760474	2.24045e-225	1.49196e-224	-	HIS1	ATP phosphoribosyltransferase	GO:0000105,GO:0000287,GO:0003879,GO:0005524,GO:0005737	-	KOG2831-ATP phosphoribosyltransferase[E]
YNL094W	96.6142	168.665	-0.803851	3.51599e-225	2.33887e-224	-	APP1	phosphatidate phosphatase APP1	GO:0008195,GO:0015629,GO:0030036,GO:0030479,GO:0044255	-	-
YHR107C	33.0764	87.799	-1.4084	6.98236e-225	4.63977e-224	down	CDC12	septin CDC12	GO:0000144,GO:0000281,GO:0000921,GO:0003924,GO:0005198,GO:0005525,GO:0005621,GO:0005937,GO:0010314,GO:0016020,GO:0030011,GO:0031105,GO:0032160,GO:0032947,GO:0045860,GO:0070273	K16943-ko04210 Apoptosis;ko04215 Apoptosis - multiple species	KOG2655-Septin family protein (P-loop GTPase)[DZU]
YPR083W	60.8842	26.8	1.18383	6.14976e-224	4.08216e-223	up	MDM36	Mdm36p	GO:0000001,GO:0000266,GO:0005737,GO:0005739,GO:0007005,GO:0051646	-	-
YFL021W	52.6671	19.5559	1.4293	6.13559e-223	4.06842e-222	up	GAT1	Gat1p	GO:0000977,GO:0001077,GO:0001080,GO:0001085,GO:0003682,GO:0003700,GO:0005634,GO:0005667,GO:0005829,GO:0008270,GO:0030154,GO:0043565,GO:0090294	K09183-ko04022 cGMP-PKG signaling pathway;ko04218 Cellular senescence;ko04530 Tight junction;ko04919 Thyroid hormone signaling pathway	KOG1601-GATA-4/5/6 transcription factors[K]
YER054C	148.445	240.152	-0.69402	1.10655e-222	7.32955e-222	-	GIP2	Gip2p	GO:0000164,GO:0005977,GO:0006470,GO:0019888	K07189-ko04910 Insulin signaling pathway;ko04931 Insulin resistance	KOG3986-Protein phosphatase, regulatory subunit PPP1R3C/D[OT]
YLR193C	275.928	142.8	0.950296	1.7699e-222	1.1711e-221	-	UPS1	Ups1p	GO:0005758,GO:0008289,GO:0015914,GO:0031314,GO:0032048,GO:1990050,GO:2001247	-	KOG3337-Protein similar to predicted member of the intramitochondrial sorting protein family[U]
YLR258W	369.552	502.141	-0.442317	1.96081e-222	1.29605e-221	-	GSY2	glycogen (starch) synthase GSY2	GO:0004373,GO:0005737,GO:0005978	K00693-ko00500 Starch and sucrose metabolism;ko04151 PI3K-Akt signaling pathway;ko04152 AMPK signaling pathway;ko04910 Insulin signaling pathway;ko04922 Glucagon signaling pathway;ko05415 Diabetic cardiomyopathy;ko04931 Insulin resistance	KOG3742-Glycogen synthase[G]
YJL008C	124.622	74.6411	0.739522	2.18977e-222	1.44585e-221	-	CCT8	chaperonin-containing T-complex subunit CCT8	GO:0005524,GO:0005737,GO:0005832,GO:0006457,GO:0051082	-	KOG0362-Chaperonin complex component, TCP-1 theta subunit (CCT8)[O]
YOL054W	67.8065	25.6973	1.39981	3.57159e-222	2.35574e-221	up	PSH1	ubiquitin-protein ligase PSH1	GO:0000775,GO:0004842,GO:0005634,GO:0008270	K10652-ko04064 NF-kappa B signaling pathway;ko04622 RIG-I-like receptor signaling pathway;ko05164 Influenza A	KOG2177-Predicted E3 ubiquitin ligase[O]
YDR289C	53.4369	16.9231	1.65884	8.80699e-222	5.80274e-221	up	RTT103	Rtt103p	GO:0000790,GO:0000993,GO:0003677,GO:0006351,GO:0006355,GO:0010526,GO:0016591,GO:0031124,GO:0035861,GO:0042769,GO:0070940	-	KOG2669-Regulator of nuclear mRNA[A]
YML021C	16.9647	62.5203	-1.88179	2.0619e-221	1.35711e-220	down	UNG1	uracil-DNA glycosylase	GO:0004844,GO:0005634,GO:0005739,GO:0006281,GO:0006284,GO:0043739,GO:0044030,GO:0045893,GO:0051568,GO:0070734	K03648-ko03410 Base excision repair;ko05340 Primary immunodeficiency	KOG2994-Uracil DNA glycosylase[L]
YCL034W	160.632	89.1965	0.848697	2.21929e-220	1.45916e-219	-	LSB5	Lsb5p	GO:0005737,GO:0005938,GO:0006897,GO:0007015,GO:0030036,GO:0030479,GO:0051666	-	-
YOR018W	40.1751	79.2196	-0.979556	2.70584e-220	1.77719e-219	-	ROD1	Rod1p	GO:0000754,GO:0002092,GO:0005886,GO:0031625,GO:0042493,GO:0070086,GO:0071333	-	KOG3780-Thioredoxin binding protein TBP-2/VDUP1[R]
snR11	286.939	100.504	1.51349	2.90783e-220	1.90784e-219	up	snR11	SNR11	-	-	-
YDR524W-C	572.47	1388.82	-1.27859	3.21325e-220	2.10602e-219	down	YDR524W-C	uncharacterized protein	-	-	-
YGR174C	507.691	325.231	0.642488	2.63063e-219	1.72234e-218	-	CBP4	Cbp4p	GO:0005739,GO:0005743,GO:0032592,GO:0034551	-	-
YKL032C	264.431	382.337	-0.531949	8.39386e-219	5.48992e-218	-	IXR1	DNA-binding transcription repressor IXR1	GO:0000122,GO:0003684,GO:0005634,GO:0006281,GO:0006351,GO:0043565,GO:0071456	-	KOG0528-HMG-box transcription factor SOX5[K]
YFR049W	434.738	236.982	0.875367	5.16566e-218	3.37501e-217	-	YMR31	mitochondrial 37S ribosomal protein YMR31	GO:0003735,GO:0005761,GO:0005763,GO:0006099,GO:0006103,GO:0009353,GO:0032543	-	-
YBL088C	14.8092	7.18791	1.04285	2.05578e-217	1.34175e-216	up	TEL1	DNA-binding protein kinase TEL1	GO:0000077,GO:0000723,GO:0000781,GO:0004672,GO:0004674,GO:0005524,GO:0005634,GO:0006281,GO:0006302,GO:0006974,GO:0006975,GO:0010212,GO:0016310,GO:0016572,GO:0042162,GO:0090399	K04728-ko03440 Homologous recombination;ko04064 NF-kappa B signaling pathway;ko04068 FoxO signaling pathway;ko04110 Cell cycle;ko04210 Apoptosis;ko04214 Apoptosis - fly;ko04115 p53 signaling pathway;ko04218 Cellular senescence;ko05202 Transcriptional misregulation in cancer;ko05206 MicroRNAs in cancer;ko05166 Human T-cell leukemia virus 1 infection;ko05170 Human immunodeficiency virus 1 infection…	KOG0892-Protein kinase ATM/Tel1, involved in telomere length regulation and DNA repair[TBLD]
YKL133C	54.3259	19.5901	1.47152	2.92625e-217	1.90788e-216	up	RCI50	Rci50p	GO:0006515,GO:0016021,GO:0031942,GO:0051787	-	-
YER010C	149.031	66.4316	1.16567	4.40992e-217	2.87221e-216	up	YER010C	bifunctional 4-hydroxy-4-methyl-2-oxoglutarate aldolase/oxaloacetate decarboxylase	GO:0008948,GO:0019619,GO:0046872,GO:0047443	-	-
YPL193W	46.4713	12.3047	1.91713	1.27924e-216	8.32305e-216	up	RSA1	Rsa1p	GO:0000027,GO:0000492,GO:0005654,GO:0030515	-	-
YDR372C	137.444	247.549	-0.848868	2.0664e-216	1.34305e-215	-	VPS74	Vps74p	GO:0005622,GO:0005794,GO:0005797,GO:0005802,GO:0005829,GO:0006487,GO:0006890,GO:0015031,GO:0019898,GO:0019899,GO:0030968,GO:0032580,GO:0034067,GO:0035269,GO:0048193,GO:0060304,GO:0070273	-	KOG3983-Golgi protein[U]
YDR143C	13.9011	43.5913	-1.64884	1.97315e-215	1.28111e-214	down	SAN1	ubiquitin-protein ligase SAN1	GO:0000209,GO:0004842,GO:0005634,GO:0005737,GO:0008270,GO:0016021,GO:0051788,GO:0061630,GO:0071630	-	KOG0802-E3 ubiquitin ligase[O]
YNL238W	29.2146	63.1271	-1.11157	3.52954e-215	2.28924e-214	down	KEX2	kexin KEX2	GO:0004252,GO:0005802,GO:0007323,GO:0016021,GO:0016485,GO:0046872	-	KOG3525-Subtilisin-like proprotein convertase[O]
YJR105W	84.6629	172.95	-1.03056	4.84179e-215	3.1371e-214	down	ADO1	adenosine kinase	GO:0004001,GO:0005524,GO:0006144,GO:0006166,GO:0044209	K00856-ko00230 Purine metabolism	KOG2854-Possible pfkB family carbohydrate kinase[G]
YKL185W	230.88	166.461	0.471962	5.47742e-215	3.54525e-214	-	ASH1	DNA-binding transcription repressor ASH1	GO:0000977,GO:0000987,GO:0001078,GO:0001085,GO:0001228,GO:0003682,GO:0005634,GO:0005667,GO:0005933,GO:0008270,GO:0033698,GO:1900461,GO:1900474,GO:1900477	-	-
YPR128C	46.0345	10.2186	2.17152	9.71635e-215	6.28236e-214	up	ANT1	Ant1p	GO:0000295,GO:0003735,GO:0005779,GO:0006412,GO:0006635,GO:0006810,GO:0007031,GO:0015867,GO:0016021	-	KOG0769-Predicted mitochondrial carrier protein[C]
YPL134C	226.991	137.394	0.724314	1.87525e-214	1.21124e-213	-	ODC1	mitochondrial 2-oxodicarboxylate carrier	GO:0003735,GO:0005310,GO:0005739,GO:0005743,GO:0006412,GO:0006810,GO:0006839,GO:0016021	-	KOG0754-Mitochondrial oxodicarboxylate carrier protein[C]
YPL226W	10.524	28.1299	-1.41842	2.91655e-214	1.88187e-213	down	NEW1	New1p	GO:0005524,GO:0005634,GO:0005737,GO:0005844,GO:0016887,GO:0016973,GO:0042274	-	KOG0062-ATPase component of ABC transporters with duplicated ATPase domains/Translation elongation factor EF-3b[EJ]
YOL130W	69.2829	118.354	-0.772543	7.57728e-214	4.88409e-213	-	ALR1	Mg(2+) transporter ALR1	GO:0005886,GO:0006812,GO:0015087,GO:0015095,GO:0015693,GO:0016021,GO:0022890	-	-
YKR014C	442.455	299.94	0.560858	1.23611e-213	7.95937e-213	-	YPT52	Rab family GTPase YPT52	GO:0003924,GO:0005525,GO:0005622,GO:0005769,GO:0005770,GO:0005783,GO:0005829,GO:0005886,GO:0006623,GO:0006895,GO:0006897,GO:0007264,GO:0030139,GO:0032511,GO:0036010,GO:0036258	-	KOG0092-GTPase Rab5/YPT51 and related small G protein superfamily GTPases[U]
YPR198W	92.7393	164.125	-0.823542	1.07322e-212	6.90342e-212	-	SGE1	Sge1p	GO:0005887,GO:0015238,GO:0015893,GO:0016021,GO:0042493,GO:0055085	-	KOG0254-Predicted transporter (major facilitator superfamily)[R]
YDL079C	268.911	194.082	0.470465	3.41691e-212	2.19563e-211	-	MRK1	putative serine/threonine protein kinase MRK1	GO:0004674,GO:0005524,GO:0006468,GO:0034605,GO:0042176,GO:0071472	-	KOG0658-Glycogen synthase kinase-3[G]
YBR199W	190.334	300.478	-0.658731	6.3653e-212	4.08599e-211	-	KTR4	putative mannosyltransferase	GO:0000026,GO:0000030,GO:0000032,GO:0005794,GO:0006486,GO:0006487,GO:0006493,GO:0016020,GO:0016021	-	KOG4472-Glycolipid 2-alpha-mannosyltransferase (alpha-1,2-mannosyltransferase)[G]
snR9	201.478	34.3192	2.55353	6.80231e-212	4.36201e-211	up	snR9	SNR9	-	-	-
YEL021W	1349.76	1762.37	-0.38481	1.10868e-211	7.10216e-211	-	URA3	orotidine-5'-phosphate decarboxylase	GO:0004588,GO:0004590,GO:0005829,GO:0006207,GO:0006222,GO:0044205	K13421-ko00240 Pyrimidine metabolism;ko00983 Drug metabolism - other enzymes	KOG1377-Uridine 5'- monophosphate synthase/orotate phosphoribosyltransferase[F]
YHR143W	177.384	304.284	-0.778542	1.90186e-211	1.21707e-210	-	DSE2	Dse2p	GO:0000920,GO:0005576,GO:0007124,GO:0009277,GO:0015926,GO:0031225,GO:0071555	-	-
YJR099W	79.5453	22.9515	1.79319	1.9784e-211	1.26476e-210	up	YUH1	ubiquitin-specific protease YUH1	GO:0004843,GO:0005622,GO:0005737,GO:0006511,GO:0010992,GO:0016579	-	KOG1415-Ubiquitin C-terminal hydrolase UCHL1[O]
YOR221C	165.023	281.122	-0.768527	8.46163e-211	5.40383e-210	-	MCT1	[acyl-carrier-protein] S-malonyltransferase	GO:0004314,GO:0005739,GO:0006631,GO:0006633	-	KOG2926-Malonyl-CoA:ACP transacylase[I]
YDR170C	40.5755	64.9346	-0.678379	1.3763e-210	8.78046e-210	-	SEC7	Arf family guanine nucleotide exchange factor SEC7	GO:0000045,GO:0005086,GO:0005770,GO:0005798,GO:0005802,GO:0005829,GO:0006888,GO:0006891,GO:0015031,GO:0032012	K18442-ko04144 Endocytosis	KOG0929-Guanine nucleotide exchange factor[U]
YBL033C	164.47	92.9353	0.823525	2.49858e-210	1.5924e-209	-	RIB1	GTP cyclohydrolase II	GO:0003935,GO:0005525,GO:0009231,GO:0019238,GO:0042802,GO:0046872	-	KOG1284-Bifunctional GTP cyclohydrolase II/3,4-dihydroxy-2butanone-4-phosphate synthase[H]
YDR162C	105.118	38.5253	1.44813	4.79729e-210	3.05429e-209	up	NBP2	Nbp2p	GO:0000173,GO:0000200,GO:0005737,GO:0006469,GO:0006972,GO:0009408,GO:0030674	-	KOG3875-Peroxisomal biogenesis protein peroxin[U]
YPR127W	79.8246	164.02	-1.03897	5.77854e-210	3.67527e-209	down	YPR127W	pyridoxine 4-dehydrogenase	GO:0005634,GO:0005737,GO:0016491,GO:0042820,GO:0050236	-	KOG1575-Voltage-gated shaker-like K+ channel, subunit beta/KCNAB[C]
YGR183C	1952.26	1400.34	0.479373	1.03824e-209	6.59671e-209	-	QCR9	ubiquinol--cytochrome-c reductase subunit 9	GO:0005750,GO:0006122,GO:0009060,GO:0034551,GO:1902600	-	KOG3494-Ubiquinol cytochrome c oxidoreductase, subunit QCR9[C]
YML124C	45.2177	102.021	-1.1739	1.63703e-209	1.03907e-208	down	TUB3	alpha-tubulin TUB3	GO:0000070,GO:0003924,GO:0005200,GO:0005525,GO:0005737,GO:0005816,GO:0005828,GO:0005874,GO:0005880,GO:0005881,GO:0007017,GO:0030473,GO:0045143,GO:0045298	K07374-ko04145 Phagosome;ko04210 Apoptosis;ko04530 Tight junction;ko04540 Gap junction;ko04814 Motor proteins;ko05130 Pathogenic Escherichia coli infection;ko05132 Salmonella infection;ko05010 Alzheimer disease;ko05012 Parkinson disease;ko05014 Amyotrophic lateral sclerosis;ko05016 Huntington disease;ko05020 Prion disease;ko05022 Pathways of neurodegeneration - multiple diseases	KOG1376-Alpha tubulin[Z]
YLR247C	56.1997	36.6099	0.618328	5.2643e-209	3.33798e-208	-	IRC20	E3 ubiquitin-protein ligase IRC20	GO:0004386,GO:0004842,GO:0005524,GO:0005634,GO:0006303,GO:0008270,GO:0016874,GO:0045003	-	KOG0298-DEAD box-containing helicase-like transcription factor/DNA repair protein[L]
YDR261C-D	18.0738	36.5508	-1.01601	1.47043e-208	9.31422e-208	down	YDR261C-D	gag-pol fusion protein	GO:0000943,GO:0003723,GO:0005737,GO:0032197	-	-
YER131W	91.7118	255.437	-1.47779	3.82632e-208	2.42127e-207	down	RPS26B	ribosomal 40S subunit protein S26B	GO:0002181,GO:0003729,GO:0003735,GO:0005840,GO:0006407,GO:0006412,GO:0022627	K02976-ko03010 Ribosome;ko05171 Coronavirus disease - COVID-19	KOG1768-40s ribosomal protein S26[J]
YDR054C	239.105	146.313	0.708582	5.50399e-208	3.47935e-207	-	CDC34	SCF E2 ubiquitin-protein ligase catalytic subunit CDC34	GO:0000082,GO:0000086,GO:0000209,GO:0004842,GO:0005524,GO:0005634,GO:0005737,GO:0006260,GO:0019005,GO:0031146,GO:0031625,GO:0042803,GO:0051301,GO:0051865	K02207-ko04120 Ubiquitin mediated proteolysis	KOG0425-Ubiquitin-protein ligase[O]
YKR042W	495.639	697.879	-0.493689	9.78185e-207	6.17733e-206	-	UTH1	SUN family protein UTH1	GO:0000272,GO:0000422,GO:0000917,GO:0001308,GO:0005576,GO:0005741,GO:0009272,GO:0009277,GO:0009986,GO:0016798,GO:0031314,GO:0031505	-	-
YIL017C	84.9736	136.523	-0.684061	1.27497e-206	8.04343e-206	-	VID28	glucose-induced degradation complex subunit VID28	GO:0005634,GO:0005773,GO:0007039,GO:0034657,GO:0043161,GO:0045721	-	KOG1293-Proteins containing armadillo/beta-catenin-like repeat[R]
YPL049C	162.732	264.496	-0.700746	1.50151e-206	9.46299e-206	-	DIG1	Dig1p	GO:0005634,GO:0008134,GO:0046020,GO:1900240,GO:1990526,GO:1990527,GO:2000218,GO:2000221	-	-
YCR026C	38.0243	15.3867	1.30524	3.1673e-206	1.99412e-205	up	NPP1	nucleotide diphosphatase/phosphodiesterase NPP1	GO:0003824,GO:0004528,GO:0004551,GO:0006796,GO:0008152,GO:0009141,GO:0016021,GO:0016036,GO:0017111,GO:0035529,GO:0047429	K01513-ko00500 Starch and sucrose metabolism;ko00230 Purine metabolism;ko00240 Pyrimidine metabolism;ko00740 Riboflavin metabolism;ko00760 Nicotinate and nicotinamide metabolism;ko00770 Pantothenate and CoA biosynthesis	KOG2645-Type I phosphodiesterase/nucleotide pyrophosphatase[R]
YLR178C	1898.48	2439.24	-0.361583	9.1897e-206	5.77996e-205	-	TFS1	Tfs1p	GO:0000328,GO:0000329,GO:0004867,GO:0005543,GO:0005737,GO:0008289,GO:0030162,GO:0030414,GO:0046578	-	KOG3346-Phosphatidylethanolamine binding protein[R]
YFL031W	705.097	1001.77	-0.50666	3.96548e-205	2.49162e-204	-	HAC1	transcription factor HAC1	GO:0000981,GO:0005634,GO:0006351,GO:0006990,GO:0010674,GO:0030968,GO:0034976,GO:0043565,GO:0045944	-	-
YGR070W	62.1659	38.4188	0.694312	5.27288e-205	3.30975e-204	-	ROM1	Rho family guanine nucleotide exchange factor ROM1	GO:0005089,GO:0005622,GO:0007264,GO:0035023,GO:0090630	-	KOG4305-RhoGEF GTPase[T]
YPR020W	293.904	133.181	1.14196	1.00989e-204	6.33261e-204	up	ATP20	F1F0 ATP synthase subunit g	GO:0000276,GO:0015078,GO:0015986,GO:0042407	-	KOG4103-Mitochondrial F1F0-ATP synthase, subunit g/ATP20[C]
YMR189W	26.4964	10.576	1.32501	1.44757e-204	9.06807e-204	up	GCV2	glycine decarboxylase subunit P	GO:0004375,GO:0005739,GO:0005960,GO:0006546,GO:0006730,GO:0016594,GO:0016829,GO:0019464	K00281-ko00630 Glyoxylate and dicarboxylate metabolism;ko00260 Glycine, serine and threonine metabolism;ko00785 Lipoic acid metabolism	KOG2040-Glycine dehydrogenase (decarboxylating)[E]
YMR262W	78.0127	164.618	-1.07734	2.60121e-204	1.62785e-203	down	YMR262W	putative endodeoxyribonuclease	GO:0016888,GO:0046872	-	KOG3020-TatD-related DNase[L]
YML127W	26.6021	64.9254	-1.28724	2.89768e-204	1.81156e-203	down	RSC9	Rsc9p	GO:0006337,GO:0006355,GO:0006357,GO:0006364,GO:0006368,GO:0009303,GO:0016514,GO:0016586,GO:0043044,GO:0044212,GO:0061587,GO:0070301	-	-
YMR295C	924.608	1298.33	-0.489739	3.8547e-204	2.40745e-203	-	YMR295C	uncharacterized protein	-	-	-
YGR197C	30.0003	71.7173	-1.25734	4.43232e-204	2.76543e-203	down	SNG1	Sng1p	GO:0005886,GO:0015931,GO:0016021	-	-
YGL125W	25.7179	62.7766	-1.28746	6.15993e-204	3.83949e-203	down	MET13	methylenetetrahydrofolate reductase (NAD(P)H) MET13	GO:0004489,GO:0005829,GO:0006555,GO:0006730,GO:0009086,GO:0035999	K00297-ko00720 Carbon fixation pathways in prokaryotes;ko00670 One carbon pool by folate	KOG0564-5,10-methylenetetrahydrofolate reductase[E]
YIL018W	181.145	324.046	-0.839054	6.59923e-204	4.10919e-203	-	RPL2B	ribosomal 60S subunit protein L2B	GO:0002181,GO:0003735,GO:0005840,GO:0006412,GO:0019843,GO:0022625	K02938-ko03010 Ribosome;ko05171 Coronavirus disease - COVID-19	KOG2309-60s ribosomal protein L2/L8[J]
YDL055C	180.977	300.185	-0.730047	1.12582e-203	7.00323e-203	-	PSA1	mannose-1-phosphate guanylyltransferase	GO:0000032,GO:0004475,GO:0005525,GO:0005737,GO:0006486,GO:0007049,GO:0009058,GO:0009298,GO:0016779	K00966-ko00051 Fructose and mannose metabolism;ko00520 Amino sugar and nucleotide sugar metabolism	KOG1322-GDP-mannose pyrophosphorylase/mannose-1-phosphate guanylyltransferase[M]
YBL085W	34.08	65.9195	-0.951777	1.30398e-203	8.10341e-203	-	BOI1	Boi1p	GO:0000920,GO:0005543,GO:0005737,GO:0005933,GO:0005935,GO:0007118,GO:0009966,GO:0016020,GO:0030427	-	-
YNL134C	917.81	777.738	0.238911	2.13104e-203	1.32299e-202	-	YNL134C	uncharacterized protein	GO:0004029,GO:0008270,GO:0016491,GO:1901426	-	KOG1198-Zinc-binding oxidoreductase[CR]
YOR191W	33.402	18.8097	0.828459	5.48351e-202	3.40087e-201	-	ULS1	translocase ULS1	GO:0000778,GO:0003676,GO:0004386,GO:0005524,GO:0005634,GO:0005730,GO:0006333,GO:0006351,GO:0006355,GO:0007533,GO:0008094,GO:0008270,GO:0016818,GO:0032183,GO:2001033	-	KOG1001-Helicase-like transcription factor HLTF/DNA helicase RAD5, DEAD-box superfamily[KL]
YDR314C	20.7679	4.69184	2.14613	8.65052e-202	5.35971e-201	up	RAD34	Rad34p	GO:0000111,GO:0003684,GO:0003697,GO:0005737,GO:0006289,GO:0006298,GO:0071942	-	KOG2179-Nucleotide excision repair complex XPC-HR23B, subunit XPC/DPB11[L]
YPL117C	266.803	169.398	0.655362	2.9915e-201	1.85164e-200	-	IDI1	isopentenyl-diphosphate delta-isomerase IDI1	GO:0004452,GO:0005737,GO:0008299,GO:0016126,GO:0016787,GO:0045337,GO:0046872,GO:0050992	K01823-ko00900 Terpenoid backbone biosynthesis	KOG0142-Isopentenyl pyrophosphate:dimethylallyl pyrophosphate isomerase[Q]
YBL016W	88.6512	173.821	-0.971393	3.73291e-201	2.30825e-200	-	FUS3	mitogen-activated serine/threonine-protein kinase FUS3	GO:0000750,GO:0001403,GO:0004707,GO:0005524,GO:0005622,GO:0005634,GO:0005737,GO:0006468,GO:0007050,GO:0010526,GO:0042597,GO:0042802,GO:0043332,GO:0043409,GO:0046777,GO:0046827,GO:0051301	K04371-ko04010 MAPK signaling pathway;ko04013 MAPK signaling pathway - fly;ko04011 MAPK signaling pathway - yeast;ko04012 ErbB signaling pathway;ko04014 Ras signaling pathway;ko04015 Rap1 signaling pathway;ko04350 TGF-beta signaling pathway;ko04370 VEGF signaling pathway;ko04371 Apelin signaling pathway;ko04668 TNF signaling pathway;ko04066 HIF-1 signaling pathway;ko04068 FoxO signaling pathway;k…	KOG0660-Mitogen-activated protein kinase[T]
YGR036C	25.284	89.2425	-1.81951	6.70197e-201	4.14007e-200	down	CAX4	dolichyldiphosphatase	GO:0006487,GO:0008610,GO:0016021,GO:0030176,GO:0047874	K07252-ko00510 N-Glycan biosynthesis	KOG3146-Dolichyl pyrophosphate phosphatase and related acid phosphatases[I]
YBR287W	392.44	556.047	-0.502737	9.30076e-201	5.73977e-200	-	YBR287W	uncharacterized protein	GO:0016021,GO:0055085	-	KOG2722-Predicted membrane protein[S]
YKL197C	37.3484	18.3922	1.02196	1.94161e-199	1.19704e-198	up	PEX1	AAA family ATPase peroxin 1	GO:0005524,GO:0005778,GO:0006625,GO:0016562,GO:0016887,GO:0042623,GO:0046982	K13338-ko04146 Peroxisome	KOG0735-AAA+-type ATPase[O]
YMR143W	363.955	203.296	0.840176	5.60818e-199	3.45413e-198	-	RPS16A	ribosomal 40S subunit protein S16A	GO:0000462,GO:0002181,GO:0003735,GO:0005840,GO:0006310,GO:0006412,GO:0022627	K02960-ko03010 Ribosome;ko05171 Coronavirus disease - COVID-19	KOG1753-40S ribosomal protein S16[J]
YDR482C	143.864	322.378	-1.16405	1.01343e-198	6.23563e-198	down	CWC21	U2-type spliceosomal complex subunit CWC21	GO:0000398,GO:0005684,GO:0005737	-	KOG1869-Splicing coactivator SRm160/300, subunit SRm300[A]
YPL032C	11.697	33.6338	-1.52377	1.5617e-198	9.5997e-198	down	SVL3	Svl3p	GO:0005935,GO:0005938,GO:0006897,GO:0016491,GO:0050661	-	-
YNL011C	21.8902	62.6357	-1.5167	1.1101e-197	6.81701e-197	down	YNL011C	uncharacterized protein	-	-	-
YJL138C	246.371	377.535	-0.615777	8.24741e-197	5.05965e-196	-	TIF2	translation initiation factor eIF4A	GO:0003743,GO:0004004,GO:0004386,GO:0005524,GO:0005737,GO:0005840,GO:0006413,GO:0006446,GO:0008186,GO:0010468,GO:0010501,GO:0016281	-	KOG0327-Translation initiation factor 4F, helicase subunit (eIF-4A) and related helicases[J]
YIL153W	43.8274	101.825	-1.21619	8.61502e-197	5.27998e-196	down	RRD1	peptidylprolyl isomerase RRD1	GO:0000082,GO:0000159,GO:0003755,GO:0005634,GO:0005737,GO:0006281,GO:0006970,GO:0008160,GO:0019211,GO:0043618	K17605-ko05415 Diabetic cardiomyopathy;ko04931 Insulin resistance	KOG2867-Phosphotyrosyl phosphatase activator[DT]
YDR517W	124.802	220.816	-0.823206	3.32982e-196	2.03878e-195	-	GRH1	Grh1p	GO:0000139,GO:0004674,GO:0005524,GO:0005737,GO:0005801,GO:0006888,GO:0007030,GO:0009306	-	KOG3834-Golgi reassembly stacking protein GRASP65, contains PDZ domain[U]
YAL044C	241.052	122.725	0.973915	3.87113e-196	2.36788e-195	-	GCV3	glycine decarboxylase subunit H	GO:0005739,GO:0005960,GO:0006546,GO:0006730,GO:0009249,GO:0019464,GO:0055114	K02437-ko00630 Glyoxylate and dicarboxylate metabolism;ko00260 Glycine, serine and threonine metabolism;ko00785 Lipoic acid metabolism	KOG3373-Glycine cleavage system H protein (lipoate-binding)[E]
YOR377W	97.0539	168.138	-0.792788	1.05997e-195	6.47722e-195	-	ATF1	alcohol O-acetyltransferase	GO:0004026,GO:0005811,GO:0016020,GO:0044419,GO:1901089	-	-
YKL006W	90.6273	234.595	-1.37215	1.10534e-195	6.74786e-195	down	RPL14A	ribosomal 60S subunit protein L14A	GO:0002181,GO:0003723,GO:0003735,GO:0005840,GO:0006412,GO:0016236,GO:0022625,GO:0042273	K02875-ko03010 Ribosome;ko05171 Coronavirus disease - COVID-19	KOG3421-60S ribosomal protein L14[J]
YMR149W	67.082	150.257	-1.16343	1.13849e-195	6.94344e-195	down	SWP1	dolichyl-diphosphooligosaccharide-protein glycotransferase	GO:0006487,GO:0008250,GO:0016021,GO:0016757	-	KOG2447-Oligosaccharyltransferase, delta subunit (ribophorin II)[O]
YHR171W	25.8065	60.9908	-1.24085	1.21324e-195	7.39208e-195	down	ATG7	Atg7p	GO:0000407,GO:0000422,GO:0005737,GO:0005829,GO:0006501,GO:0006914,GO:0006995,GO:0008641,GO:0016020,GO:0016236,GO:0019778,GO:0019779,GO:0030163,GO:0032258,GO:0032446,GO:0034727,GO:0044805,GO:0097632	K08337-ko04140 Autophagy - animal;ko04138 Autophagy - yeast;ko04136 Autophagy - other;ko04216 Ferroptosis;ko04613 Neutrophil extracellular trap formation	KOG2337-Ubiquitin activating E1 enzyme-like protein[H]
YCL042W	288.633	547.969	-0.92486	1.30925e-195	7.96932e-195	-	YCL042W	uncharacterized protein	-	-	-
YLR237W	15.6711	45.2909	-1.53111	1.64442e-195	9.99969e-195	down	THI7	thiamine transporter THI7	GO:0005886,GO:0015205,GO:0015234,GO:0015851,GO:0015888,GO:0016021,GO:1903088,GO:1903089	-	KOG2466-Uridine permease/thiamine transporter/allantoin transport[FH]
YML035C	70.8816	119.662	-0.755486	3.67678e-195	2.23366e-194	-	AMD1	AMP deaminase	GO:0003876,GO:0006163,GO:0006178,GO:0032264,GO:0046872	K01490-ko00230 Purine metabolism	KOG1096-Adenosine monophosphate deaminase[F]
YOR362C	427.102	308.174	0.470836	1.63125e-194	9.90029e-194	-	PRE10	proteasome core particle subunit alpha 7	GO:0003729,GO:0004298,GO:0005634,GO:0005737,GO:0006511,GO:0010499,GO:0019773,GO:0034515,GO:0042175,GO:0043161	K02727-ko03050 Proteasome;ko05010 Alzheimer disease;ko05012 Parkinson disease;ko05014 Amyotrophic lateral sclerosis;ko05016 Huntington disease;ko05017 Spinocerebellar ataxia;ko05020 Prion disease;ko05022 Pathways of neurodegeneration - multiple diseases	KOG0184-20S proteasome, regulatory subunit alpha type PSMA3/PRE10[O]
YGR261C	25.0913	55.1448	-1.13604	2.65755e-194	1.61134e-193	down	APL6	Apl6p	GO:0005794,GO:0006623,GO:0006886,GO:0006896,GO:0016192,GO:0030117,GO:0030123,GO:0030665	K12397-ko04142 Lysosome	KOG1060-Vesicle coat complex AP-3, beta subunit[U]
YCL045C	19.0327	46.6886	-1.29459	4.25272e-194	2.57601e-193	down	EMC1	Emc1p	GO:0034975,GO:0072546	-	KOG2103-Uncharacterized conserved protein[S]
YBL101C	62.7788	39.1801	0.680154	4.44722e-194	2.69122e-193	-	ECM21	Ecm21p	GO:0005737,GO:0031625,GO:0070086,GO:0071555	-	-
YIL131C	19.9532	2.45374	3.02357	5.42051e-194	3.27701e-193	up	FKH1	forkhead family transcription factor FKH1	GO:0000978,GO:0001077,GO:0001078,GO:0003682,GO:0003688,GO:0003700,GO:0005634,GO:0005829,GO:0006338,GO:0006369,GO:0007535,GO:0019237,GO:0031124,GO:0032298,GO:0034244,GO:0043565,GO:0071406,GO:0071930,GO:0090055,GO:0090282,GO:0090419,GO:1903468,GO:2000221	-	KOG3562-Forkhead/HNF-3-related transcription factor[K]
YPL184C	54.4759	104.038	-0.933419	1.17403e-193	7.09084e-193	-	MRN1	Mrn1p	GO:0000166,GO:0000387,GO:0000398,GO:0000932,GO:0000974,GO:0003723,GO:0005634,GO:0005737,GO:0006338,GO:0006417,GO:0017070,GO:0036002,GO:0071006,GO:0071007	-	-
YFR039C	61.5879	27.5817	1.15894	1.55318e-193	9.3717e-193	up	OSW7	Osw7p	GO:0030476	-	-
YLR420W	75.1057	31.0554	1.27408	2.3128e-193	1.39417e-192	up	URA4	dihydroorotase	GO:0004151,GO:0006207,GO:0006221,GO:0019856,GO:0044205,GO:0046872	-	KOG2902-Dihydroorotase[F]
YKL069W	67.0882	12.6584	2.40596	2.75763e-193	1.66071e-192	up	YKL069W	L-methionine (R)-S-oxide reductase	GO:0005634,GO:0005737,GO:0033745,GO:0034599,GO:0070191	-	-
YJR001W	43.8482	89.0237	-1.02167	6.64466e-193	3.9977e-192	down	AVT1	Avt1p	GO:0000324,GO:0000329,GO:0003333,GO:0005302,GO:0006865,GO:0007034,GO:0015171,GO:0015186,GO:0015188,GO:0016021	K15015-ko04727 GABAergic synapse;ko04723 Retrograde endocannabinoid signaling;ko04721 Synaptic vesicle cycle;ko05032 Morphine addiction;ko05033 Nicotine addiction	KOG1303-Amino acid transporters[E]
YDR379C-A	255.318	85.8132	1.57302	1.77118e-192	1.06459e-191	up	SDH6	Sdh6p	GO:0005759,GO:0016226,GO:0034553	-	KOG4620-Uncharacterized conserved protein[S]
YJR060W	78.0551	32.4267	1.26731	2.00995e-192	1.20694e-191	up	CBF1	Cbf1p	GO:0000122,GO:0000775,GO:0000776,GO:0000978,GO:0001077,GO:0001078,GO:0001102,GO:0001103,GO:0005634,GO:0005739,GO:0006338,GO:0007059,GO:0019237,GO:0045944,GO:0061427,GO:0061432,GO:0089713,GO:1900375,GO:1900478	-	KOG1318-Helix loop helix transcription factor EB[K]
YIR037W	742.631	535.455	0.471879	2.3006e-192	1.38014e-191	-	HYR1	peroxiredoxin HYR1	GO:0004602,GO:0005622,GO:0005758,GO:0005782,GO:0006979,GO:0034599,GO:0047066,GO:0051920	K05361-ko00590 Arachidonic acid metabolism;ko00480 Glutathione metabolism;ko04216 Ferroptosis	KOG1651-Glutathione peroxidase[O]
YPR003C	25.2476	56.406	-1.1597	2.70332e-192	1.62017e-191	down	YPR003C	uncharacterized protein	GO:0005789,GO:0005887,GO:0008271,GO:0015116,GO:0016021	K14706-ko04978 Mineral absorption;ko05208 Chemical carcinogenesis - reactive oxygen species	KOG0236-Sulfate/bicarbonate/oxalate exchanger SAT-1 and related transporters (SLC26 family)[P]
YDL080C	18.3613	49.2091	-1.42226	5.95405e-192	3.56499e-191	down	THI3	branched-chain-2-oxoacid decarboxylase THI3	GO:0000287,GO:0000955,GO:0001102,GO:0005634,GO:0009083,GO:0016829,GO:0016831,GO:0030976,GO:0045944,GO:0090180	-	KOG1184-Thiamine pyrophosphate-requiring enzyme[EH]
YGL131C	19.6505	8.23061	1.25549	7.18024e-191	4.29505e-190	up	SNT2	DNA-binding E3 ubiquitin-protein ligase SNT2	GO:0003677,GO:0003682,GO:0004842,GO:0005634,GO:0005737,GO:0006351,GO:0008270,GO:0016574,GO:0016874,GO:0036205,GO:0043619	-	KOG0955-PHD finger protein BR140/LIN-49[R]
YBR236C	61.4421	25.2946	1.2804	7.34533e-191	4.38959e-190	up	ABD1	mRNA (guanine-N7)-methyltransferase	GO:0003723,GO:0004482,GO:0005634,GO:0005829,GO:0005845,GO:0006370,GO:0036265	K00565-ko03015 mRNA surveillance pathway	KOG1975-mRNA cap methyltransferase[A]
YGR284C	135.189	70.2981	0.94342	7.51559e-191	4.48704e-190	-	ERV29	Erv29p	GO:0005789,GO:0006888,GO:0016021,GO:0030134,GO:0097020	-	KOG3998-Putative cargo transport protein ERV29[U]
YHR108W	52.1695	101.541	-0.960783	8.78459e-191	5.23965e-190	-	GGA2	phosphatidylinositol 4-phosphate-binding protein	GO:0005622,GO:0005802,GO:0005829,GO:0006886,GO:0006895,GO:0006896,GO:0030131,GO:0042802,GO:0043130,GO:0043328,GO:0070273	K12404-ko04142 Lysosome	KOG1087-Cytosolic sorting protein GGA2/TOM1[U]
YNL216W	34.0581	67.7058	-0.991282	1.27824e-190	7.6169e-190	-	RAP1	DNA-binding transcription factor RAP1	GO:0000122,GO:0000228,GO:0000723,GO:0000784,GO:0000982,GO:0000987,GO:0001094,GO:0005634,GO:0005829,GO:0006348,GO:0006351,GO:0008301,GO:0010833,GO:0030466,GO:0031492,GO:0031848,GO:0031936,GO:0035390,GO:0042162,GO:0045944,GO:0051880,GO:0070187,GO:0070200,GO:0071169,GO:0071919,GO:0072363	-	-
YER084W	59.7322	3.59523	4.05435	1.65623e-190	9.85986e-190	up	YER084W	uncharacterized protein	GO:0005634,GO:0005737	-	-
YER006W	42.1842	15.1861	1.47395	2.95533e-190	1.75769e-189	up	NUG1	RNA-binding GTPase NUG1	GO:0000055,GO:0000463,GO:0003723,GO:0003924,GO:0005525,GO:0005634,GO:0005730,GO:0015031,GO:0030687	K14538-ko03008 Ribosome biogenesis in eukaryotes	KOG2484-GTPase[R]
YGL022W	72.9802	124.903	-0.775234	3.23045e-190	1.91949e-189	-	STT3	dolichyl-diphosphooligosaccharide--protein glycosyltransferase subunit STT3	GO:0004576,GO:0004579,GO:0006486,GO:0006487,GO:0008250,GO:0016021,GO:0018279,GO:0043687	K07151-ko00510 N-Glycan biosynthesis;ko00513 Various types of N-glycan biosynthesis;ko04141 Protein processing in endoplasmic reticulum	KOG2292-Oligosaccharyltransferase, STT3 subunit[O]
YMR116C	74.6449	155.368	-1.05758	5.16725e-190	3.06738e-189	down	ASC1	guanine nucleotide-binding protein subunit beta	GO:0001403,GO:0001965,GO:0005092,GO:0007186,GO:0010255,GO:0017148,GO:0022627,GO:2001125	K14753-ko05162 Measles	KOG0279-G protein beta subunit-like protein[T]
YKR102W	3.62767	14.7875	-2.02726	8.40269e-190	4.98325e-189	down	FLO10	Flo10p	GO:0000128,GO:0000501,GO:0001403,GO:0005537,GO:0005576,GO:0009277,GO:0031225,GO:0044182	-	-
YFR017C	943.257	1310.49	-0.474384	9.68834e-190	5.74025e-189	-	IGD1	Igd1p	GO:0004857,GO:0005737,GO:0005978,GO:0045818	-	-
YDR202C	96.8237	45.7492	1.08161	1.53403e-189	9.08038e-189	up	RAV2	Rav2p	GO:0007035,GO:0015031,GO:0031901,GO:0043254,GO:0043291	-	-
YJL186W	64.4413	32.0981	1.0055	4.38048e-189	2.59047e-188	up	MNN5	alpha-1,2-mannosyltransferase MNN5	GO:0000026,GO:0005794,GO:0006486,GO:0016021,GO:0016757	-	-
YBL022C	59.7108	37.1575	0.684336	4.51982e-189	2.67033e-188	-	PIM1	ATP-dependent Lon protease PIM1	GO:0003697,GO:0004176,GO:0004252,GO:0005524,GO:0005759,GO:0006515,GO:0007005,GO:0034599,GO:0043565,GO:0051131,GO:0070407,GO:0090296	-	KOG2004-Mitochondrial ATP-dependent protease PIM1/LON[O]
YHR057C	214.143	114.129	0.907907	5.02663e-189	2.96695e-188	-	CPR2	peptidylprolyl isomerase CPR2	GO:0003755,GO:0005576,GO:0006457,GO:0042277	-	KOG0880-Peptidyl-prolyl cis-trans isomerase[O]
YGL198W	154.949	287.466	-0.891601	1.00035e-188	5.89895e-188	-	YIP4	Yip4p	GO:0000139,GO:0005794,GO:0016021,GO:0017137,GO:0042802	-	KOG2946-Uncharacterized conserved protein[S]
YPR095C	20.0588	41.2557	-1.04036	4.5858e-188	2.70163e-187	down	SYT1	Arf family guanine nucleotide exchange factor SYT1	GO:0000139,GO:0005086,GO:0006887,GO:0016192,GO:0032012,GO:0032014,GO:0034976	-	KOG0929-Guanine nucleotide exchange factor[U]
YEL073C	83.2551	241.227	-1.53478	5.65327e-188	3.32737e-187	down	YEL073C	uncharacterized protein	-	-	-
YLR058C	80.958	40.5609	0.997083	9.73093e-188	5.72197e-187	-	SHM2	glycine hydroxymethyltransferase SHM2	GO:0004372,GO:0005737,GO:0006544,GO:0006563,GO:0006730,GO:0030170,GO:0035999	K00600-ko00630 Glyoxylate and dicarboxylate metabolism;ko00680 Methane metabolism;ko00260 Glycine, serine and threonine metabolism;ko00460 Cyanoamino acid metabolism;ko00670 One carbon pool by folate;ko01523 Antifolate resistance	KOG2467-Glycine/serine hydroxymethyltransferase[E]
YIL055C	101.488	62.1085	0.70845	1.57024e-187	9.22461e-187	-	YIL055C	uncharacterized protein	-	-	-
YLR025W	249.9	150.203	0.734441	4.14649e-187	2.43362e-186	-	SNF7	ESCRT-III subunit protein SNF7	GO:0000815,GO:0005622,GO:0005635,GO:0005737,GO:0007034,GO:0015031,GO:0042802,GO:0043162,GO:0045324,GO:0070676,GO:0071454	K12194-ko03250 Viral life cycle - HIV-1;ko04144 Endocytosis;ko04217 Necroptosis	KOG1656-Protein involved in glucose derepression and pre-vacuolar endosome protein sorting[U]
YOL111C	264.196	155.358	0.766008	1.78025e-186	1.04386e-185	-	MDY2	Mdy2p	GO:0000753,GO:0005634,GO:0006620,GO:0045048,GO:0072380	-	-
YGR097W	32.801	60.246	-0.877125	2.3292e-186	1.36446e-185	-	ASK10	Ask10p	GO:0005737,GO:0016247,GO:0034599,GO:0044257,GO:0090372	-	-
YBR255C-A	171.675	60.0065	1.51649	4.13615e-186	2.42072e-185	up	RCF3	Rcf3p	GO:0016021	-	-
YLR324W	105.413	61.6399	0.774114	4.3717e-186	2.55617e-185	-	PEX30	peroxisome biogenesis protein	GO:0005779,GO:0007031	-	-
YAR009C	12.6484	30.112	-1.25139	5.1168e-186	2.98904e-185	down	YAR009C	truncated gag-pol fusion protein	GO:0000943,GO:0003676,GO:0003677,GO:0003723,GO:0003887,GO:0003964,GO:0004523,GO:0004540,GO:0005634,GO:0005737,GO:0006310,GO:0008233,GO:0015074,GO:0032197,GO:0046872	-	-
YKR058W	167.258	251.58	-0.588937	6.72024e-186	3.92203e-185	-	GLG1	glycogenin glucosyltransferase GLG1	GO:0005978,GO:0008466,GO:0016757	K00750-ko00500 Starch and sucrose metabolism	-
YNL169C	35.3508	79.9665	-1.17765	9.12932e-186	5.32302e-185	down	PSD1	phosphatidylserine decarboxylase 1	GO:0004609,GO:0006646,GO:0006656,GO:0008654,GO:0010636,GO:0010954,GO:0016540,GO:0031305	K01613-ko00564 Glycerophospholipid metabolism	KOG2420-Phosphatidylserine decarboxylase[I]
YPL245W	5.40573	29.2558	-2.43616	1.16791e-185	6.80333e-185	down	YPL245W	uncharacterized protein	GO:0003941,GO:0005634,GO:0005737,GO:0006094,GO:0051539	-	-
YJR049C	133.066	84.3881	0.657031	2.35609e-185	1.37119e-184	-	UTR1	NADH/NAD(+) kinase	GO:0003951,GO:0005524,GO:0005623,GO:0006741,GO:0006879,GO:0019674,GO:0042736	K00858-ko00760 Nicotinate and nicotinamide metabolism	KOG2178-Predicted sugar kinase[G]
YBL041W	445.468	315.346	0.498387	3.54606e-185	2.06181e-184	-	PRE7	proteasome core particle subunit beta 6	GO:0004298,GO:0005634,GO:0005737,GO:0005789,GO:0005839,GO:0010499,GO:0019774,GO:0034515,GO:0043161,GO:0051603	K02732-ko03050 Proteasome;ko05010 Alzheimer disease;ko05012 Parkinson disease;ko05014 Amyotrophic lateral sclerosis;ko05016 Huntington disease;ko05017 Spinocerebellar ataxia;ko05020 Prion disease;ko05022 Pathways of neurodegeneration - multiple diseases	KOG0179-20S proteasome, regulatory subunit beta type PSMB1/PRE7[O]
YNL100W	316.516	203.821	0.634978	4.49874e-185	2.61329e-184	-	MIC27	Mic27p	GO:0042407,GO:0044284,GO:0061617	-	-
YLL027W	246.157	149.911	0.715473	1.73438e-184	1.00656e-183	-	ISA1	Fe-binding Fe/S cluster assembly protein ISA1	GO:0005198,GO:0005506,GO:0005759,GO:0006790,GO:0008198,GO:0009102,GO:0016226,GO:0051536,GO:0051537,GO:0051539,GO:0097428	-	KOG1120-Fe-S cluster biosynthesis protein ISA1 (contains a HesB-like domain)[P]
YHR084W	2.79099	17.428	-2.64255	2.00755e-184	1.164e-183	down	STE12	homeodomain family transcription factor STE12	GO:0000747,GO:0001403,GO:0003677,GO:0003700,GO:0005634,GO:0005654,GO:0006351,GO:0007124,GO:0007329,GO:0046020,GO:1990526,GO:1990527	-	-
YJL089W	31.3818	12.9524	1.2767	2.26006e-184	1.30919e-183	up	SIP4	Sip4p	GO:0000978,GO:0001077,GO:0005634,GO:0008270,GO:0035948,GO:0045722,GO:0061414,GO:2000218	-	-
YBR085C-A	2642.6	3571.04	-0.434385	2.58026e-184	1.49329e-183	-	YBR085C-A	uncharacterized protein	GO:0005634,GO:0005737	-	-
YLR309C	33.933	15.4783	1.13244	2.85068e-184	1.64826e-183	up	IMH1	Imh1p	GO:0000139,GO:0005794,GO:0005829,GO:0016192,GO:0034976,GO:0043001	K05637-ko04151 PI3K-Akt signaling pathway;ko04512 ECM-receptor interaction;ko04510 Focal adhesion;ko05200 Pathways in cancer;ko05222 Small cell lung cancer;ko05165 Human papillomavirus infection;ko05146 Amoebiasis;ko05145 Toxoplasmosis;ko05410 Hypertrophic cardiomyopathy;ko05412 Arrhythmogenic right ventricular cardiomyopathy;ko05414 Dilated cardiomyopathy;ko05416 Viral myocarditis	-
YGL063W	13.0691	49.177	-1.91182	3.20831e-184	1.85333e-183	down	PUS2	pseudouridine synthase PUS2	GO:0001522,GO:0003723,GO:0005739,GO:0008033,GO:0009982,GO:0031119,GO:1990481	-	KOG2553-Pseudouridylate synthase[J]
YKL043W	53.756	117.219	-1.1247	5.82677e-184	3.3628e-183	down	PHD1	Phd1p	GO:0003677,GO:0003700,GO:0005634,GO:0006351,GO:0045944,GO:2000222	-	-
YLR179C	100.956	217.888	-1.10987	1.11484e-183	6.4281e-183	down	YLR179C	uncharacterized protein	GO:0005737	-	KOG3346-Phosphatidylethanolamine binding protein[R]
YKR050W	28.511	11.6219	1.29467	3.93464e-183	2.2666e-182	up	TRK2	Trk2p	GO:0005886,GO:0005887,GO:0008324,GO:0015079,GO:0016021,GO:0030007,GO:0042391	-	KOG1341-Na+/K+ transporter[P]
YML111W	11.1379	30.3013	-1.4439	5.15501e-183	2.96687e-182	down	BUL2	ubiquitin-ubiquitin ligase BUL2	GO:0000151,GO:0000209,GO:0005737,GO:0006513,GO:0034450	-	-
YMR029C	110.272	65.9205	0.742262	1.14898e-182	6.60666e-182	-	FAR8	Far8p	GO:0000321,GO:0005783	-	KOG0642-Cell-cycle nuclear protein, contains WD-40 repeats[D]
YIL042C	72.5115	141.943	-0.969026	1.22596e-182	7.04275e-182	-	PKP1	protein kinase PKP1	GO:0004672,GO:0004740,GO:0005524,GO:0005739,GO:0005759,GO:0006006,GO:0006468,GO:0015976,GO:0018105	-	KOG0787-Dehydrogenase kinase[T]
YDL188C	73.9361	145.444	-0.976111	1.42657e-181	8.18766e-181	-	PPH22	phosphoprotein phosphatase 2A catalytic subunit PPH22	GO:0000082,GO:0000780,GO:0004721,GO:0004722,GO:0006417,GO:0006470,GO:0007015,GO:0007094,GO:0007117,GO:0034399,GO:0046872,GO:0070262,GO:2000198	K04382-ko03015 mRNA surveillance pathway;ko04013 MAPK signaling pathway - fly;ko04350 TGF-beta signaling pathway;ko04390 Hippo signaling pathway;ko04391 Hippo signaling pathway - fly;ko04071 Sphingolipid signaling pathway;ko04151 PI3K-Akt signaling pathway;ko04152 AMPK signaling pathway;ko04140 Autophagy - animal;ko04138 Autophagy - yeast;ko04136 Autophagy - other;ko04110 Cell cycle;ko04111 Cell …	KOG0371-Serine/threonine protein phosphatase 2A, catalytic subunit[T]
YDR274C	7.99642	76.5647	-3.25925	1.57749e-181	9.04555e-181	down	YDR274C	uncharacterized protein	-	-	-
YGL222C	148.743	62.1649	1.25865	2.13807e-181	1.22487e-180	up	EDC1	Edc1p	GO:0000184,GO:0000290,GO:0003729,GO:0005634,GO:0005737,GO:0006397,GO:0032056	-	-
YPL059W	170.542	70.6512	1.27134	7.69155e-181	4.40233e-180	up	GRX5	monothiol glutaredoxin GRX5	GO:0005623,GO:0005759,GO:0006970,GO:0009055,GO:0015035,GO:0015036,GO:0016226,GO:0034599,GO:0045454,GO:0046872,GO:0051537	-	KOG0911-Glutaredoxin-related protein[O]
YPL098C	190.526	70.757	1.42904	7.00779e-180	4.0073e-179	up	MGR2	Mgr2p	GO:0005744,GO:0016021,GO:0030150,GO:0045039	-	KOG4096-Uncharacterized conserved protein[S]
YML081C-A	1116.22	702.193	0.668683	1.2937e-179	7.39106e-179	-	ATP18	F1F0 ATP synthase subunit i	GO:0000276,GO:0005753,GO:0015078,GO:0015986,GO:0016021,GO:0033615	-	-
YPL109C	54.1927	26.8983	1.01058	1.55085e-179	8.85206e-179	up	MCO76	Mco76p	GO:0005739,GO:0016301	-	KOG1236-Predicted unusual protein kinase[R]
YIL056W	107.953	172.854	-0.67915	1.84444e-179	1.05182e-178	-	VHR1	Vhr1p	GO:0000977,GO:0001300,GO:0005634,GO:0005737,GO:0006351,GO:0034599,GO:0045944,GO:0061420	-	-
YNR076W	8.11661	77.4841	-3.25495	4.55449e-179	2.59489e-178	down	PAU6	seripauperin PAU6	GO:0005199,GO:0006950,GO:0009277,GO:0031505	-	-
YOL129W	594.819	880.558	-0.565967	8.03398e-179	4.57313e-178	-	VPS68	Vps68p	GO:0000329,GO:0005739,GO:0015031,GO:0016021,GO:0032511,GO:0034424	-	KOG3393-Predicted membrane protein[S]
YAL012W	19.2478	58.411	-1.60155	1.57468e-178	8.95529e-178	down	CYS3	cystathionine gamma-lyase CYS3	GO:0003824,GO:0004123,GO:0005737,GO:0019343,GO:0019344,GO:0019346,GO:0030170,GO:0042802,GO:0044540,GO:0080146	K01758-ko00260 Glycine, serine and threonine metabolism;ko00270 Cysteine and methionine metabolism;ko00450 Selenocompound metabolism	KOG0053-Cystathionine beta-lyases/cystathionine gamma-synthases[E]
YMR047C	30.1146	56.2368	-0.90105	4.2587e-178	2.41973e-177	-	NUP116	FG-nucleoporin NUP116	GO:0000055,GO:0000973,GO:0003723,GO:0005643,GO:0006406,GO:0006409,GO:0006606,GO:0006810,GO:0006999,GO:0008139,GO:0016973,GO:0017056,GO:0031965,GO:0034398,GO:0042802,GO:0044613,GO:0044614	K14297-ko03013 Nucleocytoplasmic transport;ko05164 Influenza A;ko05014 Amyotrophic lateral sclerosis	-
YLR097C	102.62	51.0632	1.00696	2.44826e-177	1.3898e-176	up	HRT3	SCF ubiquitin ligase complex subunit HRT3	GO:0016567,GO:0019005,GO:0030674,GO:0031146,GO:0071406	-	KOG2997-F-box protein FBX9[R]
YGR099W	26.5437	8.74925	1.60114	2.84574e-177	1.61397e-176	up	TEL2	Tel2p	GO:0000723,GO:0000784,GO:0005737,GO:0007004,GO:0031931,GO:0031932,GO:0034399,GO:0034502,GO:0042162,GO:0050821,GO:0071902,GO:1904263,GO:1904515	-	-
YBR202W	24.5041	52.0313	-1.08635	4.4036e-177	2.49524e-176	down	MCM7	mini-chromosome maintenance complex protein 7	GO:0000727,GO:0000781,GO:0003677,GO:0003678,GO:0003682,GO:0003688,GO:0005524,GO:0005634,GO:0005654,GO:0005656,GO:0005737,GO:0006267,GO:0006268,GO:0006270,GO:0006271,GO:0006348,GO:0030466,GO:0031261,GO:0031298,GO:0033260,GO:0042555,GO:0043142,GO:0097373	K02210-ko03030 DNA replication;ko04110 Cell cycle;ko04111 Cell cycle - yeast;ko04113 Meiosis - yeast	KOG0482-DNA replication licensing factor, MCM7 component[L]
YOL015W	29.0458	65.484	-1.17282	4.51177e-177	2.55421e-176	down	IRC10	Irc10p	-	-	-
YMR291W	79.6118	137.537	-0.788763	4.65284e-177	2.63168e-176	-	TDA1	protein kinase TDA1	GO:0004672,GO:0004674,GO:0005524,GO:0005634,GO:0005737	-	KOG0583-Serine/threonine protein kinase[T]
YER164W	20.0209	38.5841	-0.946496	6.21351e-177	3.51123e-176	-	CHD1	chromatin-remodeling ATPase CHD1	GO:0000124,GO:0000182,GO:0000790,GO:0001046,GO:0001178,GO:0003677,GO:0004386,GO:0005524,GO:0005634,GO:0006355,GO:0006363,GO:0006368,GO:0006369,GO:0008094,GO:0016584,GO:0030874,GO:0031490,GO:0034728,GO:0035064,GO:0040011,GO:0042766,GO:0043009,GO:0043044,GO:0044212,GO:0046695,GO:0060303,GO:0070615,GO:0071441,GO:0071894,GO:1900050,GO:1902275,GO:2000104,GO:2000616	-	KOG0384-Chromodomain-helicase DNA-binding protein[K]
YGR288W	38.3224	84.6634	-1.14355	6.52239e-177	3.68243e-176	down	MAL13	transcription factor MAL13	GO:0000023,GO:0000981,GO:0003677,GO:0003700,GO:0005634,GO:0006351,GO:0006355,GO:0008270,GO:0044262	-	-
YDL081C	592.764	368.747	0.684826	6.72179e-177	3.79158e-176	-	RPP1A	ribosomal protein P1A	GO:0002181,GO:0003735,GO:0005840,GO:0006414,GO:0022625,GO:0030295,GO:0030687,GO:0045860,GO:0070180	K02942-ko03010 Ribosome;ko05171 Coronavirus disease - COVID-19	KOG1762-60s acidic ribosomal protein P1[J]
YML123C	54.576	25.9246	1.07395	8.39578e-177	4.73155e-176	up	PHO84	phosphate transporter PHO84	GO:0005315,GO:0005384,GO:0005887,GO:0006797,GO:0006817,GO:0006828,GO:0016021,GO:0022857,GO:0097079,GO:0097080	K06258-ko04512 ECM-receptor interaction	KOG0252-Inorganic phosphate transporter[P]
YDL222C	769.522	633.256	0.281174	3.73258e-176	2.10164e-175	-	FMP45	Fmp45p	GO:0005886,GO:0005938,GO:0016021,GO:0030437,GO:0031505	-	-
YPL042C	19.6438	51.4315	-1.38857	5.19588e-176	2.92291e-175	down	SSN3	cyclin-dependent serine/threonine protein kinase SSN3	GO:0000122,GO:0000435,GO:0004674,GO:0004693,GO:0005524,GO:0006351,GO:0006468,GO:0008353,GO:0016592,GO:0031648,GO:0046872,GO:0051321,GO:0060258,GO:0070481,GO:0070816	-	KOG0666-Cyclin C-dependent kinase CDK8[K]
YIL031W	16.2955	36.7432	-1.17301	1.80766e-175	1.01597e-174	down	ULP2	SUMO protease ULP2	GO:0005634,GO:0005737,GO:0006276,GO:0007094,GO:0007476,GO:0008234,GO:0016926,GO:0016929,GO:0021952,GO:0030261,GO:0060997	-	KOG0778-Protease, Ulp1 family[O]
YOR014W	140.403	208.231	-0.568611	2.33547e-175	1.31144e-174	-	RTS1	protein phosphatase 2A regulatory subunit RTS1	GO:0000159,GO:0000776,GO:0000780,GO:0005634,GO:0005737,GO:0005816,GO:0005935,GO:0006470,GO:0007165,GO:0031107,GO:0031134,GO:0031578,GO:0032186,GO:0034613,GO:0051754,GO:0070199	K11584-ko03015 mRNA surveillance pathway;ko04071 Sphingolipid signaling pathway;ko04151 PI3K-Akt signaling pathway;ko04152 AMPK signaling pathway;ko04110 Cell cycle;ko04113 Meiosis - yeast;ko04114 Oocyte meiosis;ko04660 T cell receptor signaling pathway;ko04261 Adrenergic signaling in cardiomyocytes;ko04728 Dopaminergic synapse;ko05165 Human papillomavirus infection	KOG2085-Serine/threonine protein phosphatase 2A, regulatory subunit[T]
YJL141C	452.466	579.738	-0.357593	4.10538e-175	2.30322e-174	-	YAK1	serine/threonine protein kinase YAK1	GO:0004672,GO:0004674,GO:0004712,GO:0004713,GO:0005524,GO:0005634,GO:0005737,GO:0006468,GO:0010811,GO:0045893	K08826-ko04218 Cellular senescence	KOG0667-Dual-specificity tyrosine-phosphorylation regulated kinase[R]
YKL143W	27.8813	6.58751	2.08149	6.07923e-175	3.40754e-174	up	LTV1	Ltv1p	GO:0000056,GO:0005634,GO:0005737,GO:0006970,GO:0015031,GO:0030688,GO:0031902,GO:0034599,GO:0042274	-	KOG2637-Uncharacterized conserved protein[S]
YLR429W	51.7197	95.9752	-0.891946	2.18486e-174	1.22356e-173	-	CRN1	Crn1p	GO:0005826,GO:0007015,GO:0007017,GO:0008017,GO:0015629,GO:0030036,GO:0030479,GO:0030674,GO:0034316,GO:0051015,GO:0051666,GO:2000601	-	KOG0303-Actin-binding protein Coronin, contains WD40 repeats[Z]
YBR045C	29.1974	9.98874	1.54747	3.61304e-173	2.02155e-172	up	GIP1	protein phosphatase regulator GIP1	GO:0000164,GO:0005628,GO:0008157,GO:0030476,GO:0043666	-	-
YOL136C	24.718	66.8487	-1.43534	5.50445e-173	3.07706e-172	down	PFK27	6-phosphofructo-2-kinase	GO:0003873,GO:0005524,GO:0005737,GO:0006000,GO:0006003,GO:0006110	-	KOG0234-Fructose-6-phosphate 2-kinase/fructose-2,6-biphosphatase[G]
YER061C	54.3667	22.2528	1.28874	6.48864e-173	3.62399e-172	up	CEM1	fatty acid synthase CEM1	GO:0004315,GO:0005739,GO:0006633,GO:0016747	K09458-ko00061 Fatty acid biosynthesis;ko00780 Biotin metabolism	KOG1394-3-oxoacyl-(acyl-carrier-protein) synthase (I and II)[IQ]
YDR227W	16.2239	6.26862	1.3719	8.28526e-173	4.62328e-172	up	SIR4	chromatin-silencing protein SIR4	GO:0000784,GO:0001308,GO:0003690,GO:0005677,GO:0005724,GO:0006342,GO:0006351,GO:0031491	-	-
YMR004W	84.006	46.0118	0.86849	1.04494e-172	5.82566e-172	-	MVP1	Mvp1p	GO:0005634,GO:0005737,GO:0005768,GO:0005829,GO:0006623,GO:0006897,GO:0016050,GO:0019898,GO:0032266,GO:0035091,GO:0042147,GO:0097320	-	KOG2273-Membrane coat complex Retromer, subunit VPS5/SNX1, Sorting nexins, and related PX domain-containing proteins[U]
YGL180W	22.3491	47.5516	-1.08928	1.17226e-172	6.52965e-172	down	ATG1	serine/threonine protein kinase ATG1	GO:0000045,GO:0000407,GO:0000421,GO:0000422,GO:0004674,GO:0005524,GO:0005737,GO:0005829,GO:0006468,GO:0006914,GO:0032258,GO:0034045,GO:0034727,GO:0044805,GO:0045879,GO:0045880,GO:0046777,GO:0061709,GO:0097635,GO:1990316	-	KOG0595-Serine/threonine-protein kinase involved in autophagy[OUT]
YLL058W	18.4062	48.3845	-1.39435	1.49887e-172	8.34147e-172	down	YLL058W	cystathionine gamma-synthase	GO:0003962,GO:0006790,GO:0009086,GO:0016829,GO:0030170	-	KOG0053-Cystathionine beta-lyases/cystathionine gamma-synthases[E]
YFR005C	12.896	43.3324	-1.74853	2.44763e-172	1.36094e-171	down	SAD1	mRNA splicing protein SAD1	GO:0000245,GO:0000398,GO:0005634,GO:0005681,GO:0008270,GO:0016579,GO:0036459	K12847-ko03040 Spliceosome	KOG2026-Spindle pole body protein - Sad1p[Z]
YPL055C	143.655	82.0625	0.807817	4.17837e-172	2.32119e-171	-	LGE1	Lge1p	GO:0005634,GO:0006279,GO:0006351,GO:0006355,GO:0006513,GO:0016571,GO:0016574	-	-
YGR111W	100.786	53.9076	0.902737	4.89869e-172	2.71893e-171	-	YGR111W	uncharacterized protein	-	-	-
YNL003C	79.8381	163.564	-1.03471	1.49415e-171	8.28563e-171	down	PET8	Pet8p	GO:0000095,GO:0003735,GO:0005739,GO:0005743,GO:0006412,GO:0006810,GO:0015805,GO:0016021	-	KOG0768-Mitochondrial carrier protein PET8[C]
YMR039C	131.573	235.612	-0.840549	1.71572e-171	9.50586e-171	-	SUB1	chromatin-binding transcription coactivator SUB1	GO:0003677,GO:0003682,GO:0003713,GO:0005634,GO:0006303,GO:0006355,GO:0006369,GO:0006972,GO:0007329,GO:0032968,GO:0043618,GO:0045944,GO:0045945,GO:0070898,GO:0075297	-	KOG2712-Transcriptional coactivator[K]
YEL052W	100.623	59.0341	0.769345	1.74107e-171	9.63774e-171	-	AFG1	Afg1p	GO:0005524,GO:0005743,GO:0006515,GO:0016558,GO:0034599	-	KOG2383-Predicted ATPase[R]
YPL016W	34.8056	19.5966	0.828715	3.28616e-171	1.81745e-170	-	SWI1	Swi1p	GO:0000436,GO:0001102,GO:0003677,GO:0005634,GO:0005987,GO:0006261,GO:0006351,GO:0016514,GO:0031496,GO:0043044,GO:0044109,GO:0045944,GO:0046872,GO:0061412	-	KOG2744-DNA-binding proteins Bright/BRCAA1/RBP1 and related proteins containing BRIGHT domain[K]
YMR146C	167.545	102.701	0.706099	6.11364e-171	3.37822e-170	-	TIF34	translation initiation factor eIF3 subunit i	GO:0001731,GO:0002183,GO:0002188,GO:0003743,GO:0005852,GO:0006413,GO:0006446,GO:0016282,GO:0033290,GO:0043614	-	KOG0643-Translation initiation factor 3, subunit i (eIF-3i)/TGF-beta receptor-interacting protein (TRIP-1)[JT]
YGR132C	302.481	207.567	0.543264	6.42177e-171	3.54534e-170	-	PHB1	prohibitin subunit PHB1	GO:0000001,GO:0001302,GO:0005739,GO:0005743,GO:0006457,GO:0007007,GO:0016020,GO:0045861,GO:0070584	-	KOG3083-Prohibitin[O]
YER066W	59.1505	152.843	-1.36959	7.02648e-171	3.87576e-170	down	RRT13	Rrt13p	GO:0006351,GO:0006355	-	KOG0274-Cdc4 and related F-box and WD-40 proteins[R]
YER159C	333.775	190.915	0.805946	7.89817e-171	4.35272e-170	-	BUR6	negative cofactor 2 transcription regulator complex subunit BUR6	GO:0000122,GO:0001047,GO:0003682,GO:0003713,GO:0003714,GO:0017054,GO:0045944,GO:0051123,GO:0061408	-	KOG1659-Class 2 transcription repressor NC2, alpha subunit (DRAP1)[K]
YMR019W	22.928	47.4756	-1.05007	1.10951e-170	6.10917e-170	down	STB4	Stb4p	GO:0000981,GO:0003677,GO:0005634,GO:0006351,GO:0008270	-	-
YNR059W	80.054	137.329	-0.778589	1.34674e-170	7.40886e-170	-	MNT4	putative alpha-1,3-mannosyltransferase	GO:0000033,GO:0005794,GO:0006493,GO:0016021	-	-
YDL134C	219.837	338.866	-0.62428	3.03725e-170	1.66941e-169	-	PPH21	phosphoprotein phosphatase 2A catalytic subunit PPH21	GO:0000082,GO:0000159,GO:0004721,GO:0004722,GO:0006417,GO:0006470,GO:0007015,GO:0007094,GO:0007117,GO:0046872	K04382-ko03015 mRNA surveillance pathway;ko04013 MAPK signaling pathway - fly;ko04350 TGF-beta signaling pathway;ko04390 Hippo signaling pathway;ko04391 Hippo signaling pathway - fly;ko04071 Sphingolipid signaling pathway;ko04151 PI3K-Akt signaling pathway;ko04152 AMPK signaling pathway;ko04140 Autophagy - animal;ko04138 Autophagy - yeast;ko04136 Autophagy - other;ko04110 Cell cycle;ko04111 Cell …	KOG0371-Serine/threonine protein phosphatase 2A, catalytic subunit[T]
YDL138W	10.2185	30.0221	-1.55484	1.12807e-169	6.19497e-169	down	RGT2	glucose sensor	GO:0005351,GO:0005355,GO:0005886,GO:0005887,GO:0010255,GO:0046323,GO:0051594	K07593-ko04911 Insulin secretion;ko04922 Glucagon signaling pathway;ko04917 Prolactin signaling pathway;ko04973 Carbohydrate digestion and absorption;ko05230 Central carbon metabolism in cancer;ko04930 Type II diabetes mellitus;ko04950 Maturity onset diabetes of the young;ko04931 Insulin resistance	KOG0254-Predicted transporter (major facilitator superfamily)[R]
YNL156C	274.081	185.816	0.560727	2.55212e-169	1.4003e-168	-	NSG2	Nsg2p	GO:0005789,GO:0016021,GO:0016126,GO:0051082	-	-
YHR132W-A	525.515	340.295	0.626945	3.17205e-169	1.73891e-168	-	IGO2	phosphatase regulator	GO:0005634,GO:0005737,GO:0019208,GO:0048255	-	KOG4076-Regulator of ATP-sensitive K+ channels Alpha-endosulfine/ARPP-19 and related cAMP-regulated phosphoproteins[TU]
YML016C	17.0336	42.7484	-1.32749	3.47428e-169	1.90292e-168	down	PPZ1	salt homeostasis regulator	GO:0004721,GO:0004722,GO:0004724,GO:0005634,GO:0006470,GO:0006883,GO:0019897,GO:0034613,GO:0046872,GO:0048037	-	KOG0374-Serine/threonine specific protein phosphatase PP1, catalytic subunit[TR]
YPL052W	51.2326	14.7813	1.79329	4.00284e-169	2.19049e-168	up	OAZ1	Oaz1p	GO:0005737,GO:0008073,GO:0061136,GO:2001125	-	-
YOR222W	52.4578	118.493	-1.17557	6.78278e-169	3.70851e-168	down	ODC2	mitochondrial 2-oxodicarboxylate carrier	GO:0003735,GO:0005310,GO:0005743,GO:0006412,GO:0006839,GO:0016021,GO:0055085	-	KOG0754-Mitochondrial oxodicarboxylate carrier protein[C]
YLL061W	43.2608	18.5161	1.22428	1.02187e-168	5.58222e-168	up	MMP1	S-methylmethionine permease MMP1	GO:0000100,GO:0005773,GO:0005783,GO:0005886,GO:0005887,GO:0015171,GO:0015179,GO:0015297,GO:0015806,GO:0016021	-	KOG1286-Amino acid transporters[E]
YEL032W	14.7899	34.6436	-1.22798	2.58982e-168	1.41352e-167	down	MCM3	MCM DNA helicase complex subunit MCM3	GO:0000727,GO:0000781,GO:0003677,GO:0003678,GO:0003682,GO:0003688,GO:0005524,GO:0005634,GO:0005654,GO:0005656,GO:0005737,GO:0006267,GO:0006270,GO:0006271,GO:0006348,GO:0030466,GO:0031261,GO:0031298,GO:0033260,GO:0042555	K02541-ko03030 DNA replication;ko04110 Cell cycle;ko04111 Cell cycle - yeast;ko04113 Meiosis - yeast	KOG0479-DNA replication licensing factor, MCM3 component[L]
YDL057W	45.7427	13.2495	1.7876	2.78785e-168	1.52027e-167	up	YDL057W	uncharacterized protein	GO:0006629,GO:0009966,GO:0016020,GO:0047372	-	KOG4667-Predicted esterase[I]
YDL199C	53.8333	28.0198	0.942053	3.25411e-168	1.77298e-167	-	YDL199C	uncharacterized protein	GO:0005351,GO:0005355,GO:0005887,GO:0006810,GO:0016020,GO:0016021,GO:0046323,GO:0055085	-	KOG0254-Predicted transporter (major facilitator superfamily)[R]
YHR016C	335.159	260.692	0.362497	1.09292e-167	5.94951e-167	-	YSC84	Ysc84p	GO:0006897,GO:0007015,GO:0030036,GO:0030479,GO:0032587,GO:0035091,GO:0051015,GO:0051017,GO:0051666,GO:1900027	-	KOG1843-Uncharacterized conserved protein[S]
YPL138C	76.0323	33.8788	1.16623	2.97287e-167	1.61692e-166	up	SPP1	Spp1p	GO:0000781,GO:0003677,GO:0003682,GO:0005634,GO:0005829,GO:0006348,GO:0006355,GO:0008270,GO:0035064,GO:0048188,GO:0051568,GO:1903341	-	KOG1973-Chromatin remodeling protein, contains PHD Zn-finger[B]
YJL005W	54.3294	79.5759	-0.550599	4.34333e-167	2.36024e-166	-	CYR1	adenylate cyclase	GO:0000287,GO:0003824,GO:0004016,GO:0005524,GO:0005739,GO:0005789,GO:0005886,GO:0007188,GO:0007265	K16340-ko04151 PI3K-Akt signaling pathway	KOG0618-Serine/threonine phosphatase 2C containing leucine-rich repeats, similar to SCN circadian oscillatory protein (SCOP)[T]
YBL087C	70.958	190.072	-1.42151	4.3595e-167	2.36697e-166	down	RPL23A	ribosomal 60S subunit protein L23A	GO:0002181,GO:0003735,GO:0005634,GO:0005829,GO:0005840,GO:0006412,GO:0022625,GO:0070180	K02894-ko03010 Ribosome;ko05171 Coronavirus disease - COVID-19	KOG0901-60S ribosomal protein L14/L17/L23[J]
YDR121W	92.1939	31.6935	1.54048	7.11575e-167	3.86009e-166	up	DPB4	DNA polymerase epsilon noncatalytic subunit	GO:0003887,GO:0006261,GO:0006272,GO:0006351,GO:0008622,GO:0008623,GO:0031490,GO:0031492,GO:0042276,GO:0042766,GO:0043044,GO:0070868,GO:0090399	-	KOG0870-DNA polymerase epsilon, subunit D[K]
YJR065C	330.768	464.515	-0.489907	1.21487e-166	6.5846e-166	-	ARP3	actin-related protein 3	GO:0000001,GO:0005524,GO:0005885,GO:0007015,GO:0030479,GO:0034314	K18584-ko04144 Endocytosis;ko04138 Autophagy - yeast;ko04530 Tight junction;ko04810 Regulation of actin cytoskeleton;ko04666 Fc gamma R-mediated phagocytosis;ko05130 Pathogenic Escherichia coli infection;ko05132 Salmonella infection;ko05131 Shigellosis;ko05135 Yersinia infection;ko05100 Bacterial invasion of epithelial cells	KOG0678-Actin-related protein Arp2/3 complex, subunit Arp3[Z]
YDL200C	71.2968	18.7399	1.92773	1.06471e-165	5.76572e-165	up	MGT1	methylated-DNA--protein-cysteine methyltransferase	GO:0003684,GO:0003908,GO:0005634,GO:0006281,GO:0006307	-	KOG4062-6-O-methylguanine-DNA methyltransferase MGMT/MGT1, involved in DNA repair[L]
YGL228W	130.857	87.3297	0.583445	1.34069e-165	7.2539e-165	-	SHE10	She10p	GO:0005739,GO:0030476	-	-
YER104W	92.1702	33.3743	1.46556	2.38264e-165	1.28803e-164	up	RTT105	Rtt105p	GO:0005634,GO:0005737,GO:0010526,GO:0032196	-	-
YHL028W	16.1672	43.0117	-1.41166	6.63971e-165	3.58625e-164	down	WSC4	Wsc4p	GO:0003676,GO:0005789,GO:0006612,GO:0008565,GO:0009408,GO:0016021,GO:0045047,GO:0071555	-	KOG4157-beta-1,6-N-acetylglucosaminyltransferase, contains WSC domain[GO]
YGR121C	124.635	78.538	0.66625	7.36228e-165	3.97308e-164	-	MEP1	ammonium permease MEP1	GO:0005886,GO:0005887,GO:0008519,GO:0015695,GO:0015696,GO:0019740,GO:0072488	-	KOG0682-Ammonia permease[P]
YGR041W	23.1323	56.1182	-1.27856	8.76561e-165	4.7263e-164	down	BUD9	Bud9p	GO:0000282,GO:0005886,GO:0005935,GO:0016021	-	-
YLR024C	12.032	4.87516	1.30335	1.30588e-164	7.03507e-164	up	UBR2	putative ubiquitin-protein ligase UBR2	GO:0000209,GO:0004842,GO:0005737,GO:0008270,GO:0016874,GO:0030163,GO:0061630,GO:0071596,GO:0071629,GO:1990304	-	KOG1140-N-end rule pathway, recognition component UBR1[O]
YPR114W	65.522	136.225	-1.05594	1.87136e-164	1.00727e-163	down	YPR114W	uncharacterized protein	GO:0005789,GO:0016021	-	KOG4561-Uncharacterized conserved protein, contains TBC domain[TR]
YNL138W	156.683	239.486	-0.612091	2.16928e-164	1.16662e-163	-	SRV2	adenylate cyclase-binding protein	GO:0000902,GO:0003779,GO:0007010,GO:0007015,GO:0007163,GO:0007265,GO:0008154,GO:0008179,GO:0030479,GO:0042802,GO:0045761,GO:0051014	-	KOG2675-Adenylate cyclase-associated protein (CAP/Srv2p)[ZT]
YJL100W	72.4262	40.8241	0.82709	2.66541e-164	1.4322e-163	-	LSB6	1-phosphatidylinositol 4-kinase LSB6	GO:0000329,GO:0004430,GO:0005524,GO:0005886,GO:0016301,GO:0046854,GO:0046872	K13711-ko00562 Inositol phosphate metabolism;ko04070 Phosphatidylinositol signaling system	KOG2381-Phosphatidylinositol 4-kinase[T]
YGR235C	127.347	60.516	1.07337	3.26215e-164	1.75133e-163	up	MIC26	Mic26p	GO:0042407,GO:0044284,GO:0061617	-	-
YPL230W	315.785	453.617	-0.522534	5.46976e-164	2.93399e-163	-	USV1	Usv1p	GO:0000436,GO:0003676,GO:0003677,GO:0005634,GO:0006351,GO:0046872,GO:0061416	K15605-ko05202 Transcriptional misregulation in cancer	KOG2462-C2H2-type Zn-finger protein[K]
YDR184C	5.02085	34.2304	-2.76927	5.69527e-164	3.05233e-163	down	ATC1	Atc1p	GO:0005634,GO:0005737,GO:0007121,GO:0030003	-	-
YLR440C	31.0991	12.4688	1.31854	6.33063e-164	3.38993e-163	up	SEC39	Sec39p	GO:0005635,GO:0005783,GO:0005789,GO:0006890,GO:0015031,GO:0016192,GO:0032581,GO:0070939	-	-
YFR051C	46.2923	90.8948	-0.973424	1.35426e-163	7.2456e-163	-	RET2	coatomer subunit delta	GO:0006888,GO:0006890,GO:0015031,GO:0030126,GO:0048313,GO:0051645	-	KOG2635-Medium subunit of clathrin adaptor complex[U]
YMR201C	78.0648	36.6879	1.08937	3.14059e-163	1.67884e-162	up	RAD14	DNA repair protein RAD14	GO:0000110,GO:0000715,GO:0003684,GO:0005634,GO:0006284,GO:0006289,GO:0008270,GO:0033683,GO:0070914,GO:1901255	K10847-ko03420 Nucleotide excision repair;ko01524 Platinum drug resistance	KOG4017-DNA excision repair protein XPA/XPAC/RAD14[L]
YGR231C	350.816	256.111	0.453944	5.1193e-163	2.73424e-162	-	PHB2	prohibitin subunit PHB2	GO:0000001,GO:0001302,GO:0005739,GO:0005743,GO:0006457,GO:0016020,GO:0016021,GO:0045861	-	KOG3090-Prohibitin-like protein[O]
YGL056C	98.3942	59.0397	0.736887	1.44503e-162	7.71137e-162	-	SDS23	Sds23p	GO:0000920,GO:0005634,GO:0005737,GO:0030071,GO:0042149	-	KOG1764-5'-AMP-activated protein kinase, gamma subunit[C]
YLR157C-B	12.8089	25.92	-1.01692	1.53694e-162	8.19483e-162	down	YLR157C-B	gag-pol fusion protein	GO:0000943,GO:0003723,GO:0005737,GO:0032197	-	-
YJL221C	28.555	9.45133	1.59515	1.64247e-162	8.75002e-162	up	IMA4	oligo-1,6-glucosidase IMA4	GO:0000023,GO:0003824,GO:0004574,GO:0005975,GO:0046352	K14210-ko04974 Protein digestion and absorption	KOG0471-Alpha-amylase[G]
YGR282C	1081.27	938.45	0.204372	3.74447e-162	1.99311e-161	-	BGL2	glucan 1,3-beta-glucosidase	GO:0004338,GO:0004553,GO:0005576,GO:0005975,GO:0008061,GO:0009277,GO:0031505,GO:0042124,GO:0042973	-	-
YJR078W	16.5112	1.66779	3.30744	5.9831e-162	3.18197e-161	up	BNA2	dioxygenase BNA2	GO:0019441,GO:0020037,GO:0033754,GO:0034354,GO:0046872	K00463-ko00380 Tryptophan metabolism;ko05143 African trypanosomiasis	-
YKR028W	25.3157	49.1218	-0.956331	9.70442e-162	5.15666e-161	-	SAP190	Sap190p	GO:0000082,GO:0002098,GO:0005737,GO:0016311,GO:0031929	-	KOG2073-SAP family cell cycle dependent phosphatase-associated protein[D]
YER179W	48.4495	15.5921	1.63567	1.07696e-161	5.71778e-161	up	DMC1	recombinase DMC1	GO:0000150,GO:0000400,GO:0000709,GO:0000730,GO:0000794,GO:0003690,GO:0003697,GO:0005524,GO:0005634,GO:0005654,GO:0006281,GO:0006312,GO:0007130,GO:0007131,GO:0008094,GO:0010212,GO:0016887,GO:0030435,GO:0042148	K10872-ko04113 Meiosis - yeast	KOG1434-Meiotic recombination protein Dmc1[DL]
YDR357C	212.305	94.8037	1.16313	1.11945e-161	5.93834e-161	up	CNL1	Cnl1p	GO:0006810,GO:0007032,GO:0031083,GO:0032880	-	-
YGL038C	85.8974	149.366	-0.798169	1.56888e-161	8.31532e-161	-	OCH1	initiation-specific alpha-1,6-mannosyltransferase	GO:0000009,GO:0000136,GO:0000137,GO:0005789,GO:0006487,GO:0006491,GO:0016757,GO:0033164	-	-
YDL029W	229.517	344.984	-0.587928	1.79859e-161	9.52471e-161	-	ARP2	actin-related protein 2	GO:0000001,GO:0005524,GO:0005739,GO:0005885,GO:0007015,GO:0016887,GO:0030476,GO:0030479,GO:0032258,GO:0034314,GO:0051654	K17260-ko04144 Endocytosis;ko04138 Autophagy - yeast;ko04530 Tight junction;ko04810 Regulation of actin cytoskeleton;ko04666 Fc gamma R-mediated phagocytosis;ko05130 Pathogenic Escherichia coli infection;ko05132 Salmonella infection;ko05131 Shigellosis;ko05135 Yersinia infection;ko05100 Bacterial invasion of epithelial cells	KOG0677-Actin-related protein Arp2/3 complex, subunit Arp2[Z]
YIL082W-A	35.2844	58.2541	-0.72333	3.31553e-161	1.75431e-160	-	YIL082W-A	gag-pol fusion protein	GO:0000943,GO:0003676,GO:0003677,GO:0003723,GO:0003887,GO:0003964,GO:0004190,GO:0004523,GO:0004540,GO:0005524,GO:0005634,GO:0005737,GO:0006310,GO:0008233,GO:0008270,GO:0015074,GO:0019076,GO:0032197	-	-
YHR074W	67.6595	39.7606	0.766953	4.39071e-161	2.32123e-160	-	QNS1	glutamine-dependent NAD(+) synthetase	GO:0003952,GO:0004359,GO:0005524,GO:0005634,GO:0005737,GO:0009435,GO:0016810,GO:0042802	K01950-ko00760 Nicotinate and nicotinamide metabolism	KOG2303-Predicted NAD synthase, contains CN hydrolase domain[HR]
YLR343W	2.31662	17.0767	-2.88193	4.72568e-161	2.4962e-160	down	GAS2	1,3-beta-glucanosyltransferase	GO:0009277,GO:0030476,GO:0031362,GO:0042124,GO:0071970	-	-
YIL172C	28.3026	9.37989	1.59329	5.46811e-161	2.88592e-160	up	IMA3	oligo-1,6-glucosidase IMA3	GO:0000023,GO:0003824,GO:0004574,GO:0005975,GO:0046352	K14210-ko04974 Protein digestion and absorption	KOG0471-Alpha-amylase[G]
YBL005W-B	10.2727	3.62447	1.50296	8.05103e-161	4.24552e-160	up	YBL005W-B	gag-pol fusion protein	GO:0000943,GO:0003723,GO:0005737,GO:0032197	-	-
YER020W	818.195	716.867	0.190738	8.94627e-161	4.71362e-160	-	GPA2	guanine nucleotide-binding protein subunit alpha	GO:0001302,GO:0001664,GO:0003924,GO:0005525,GO:0005834,GO:0005886,GO:0007124,GO:0007165,GO:0007188,GO:0007189,GO:0009757,GO:0010255,GO:0030437,GO:0031683,GO:0046872	K04630-ko04015 Rap1 signaling pathway;ko04371 Apelin signaling pathway;ko04071 Sphingolipid signaling pathway;ko04024 cAMP signaling pathway;ko04022 cGMP-PKG signaling pathway;ko04113 Meiosis - yeast;ko04540 Gap junction;ko04611 Platelet activation;ko04670 Leukocyte transendothelial migration;ko04062 Chemokine signaling pathway;ko04923 Regulation of lipolysis in adipocytes;ko04915 Estrogen signal…	KOG0082-G-protein alpha subunit (small G protein superfamily)[DT]
YDR009W	27.822	8.16711	1.76833	2.39693e-160	1.26183e-159	up	GAL3	transcriptional regulator GAL3	GO:0000435,GO:0004335,GO:0005524,GO:0005634,GO:0005737,GO:0006012,GO:0045185	K18674-ko00520 Amino sugar and nucleotide sugar metabolism	KOG0631-Galactokinase[G]
YPR007C	15.0167	2.91555	2.36473	2.55252e-160	1.3426e-159	up	REC8	Rec8p	GO:0000780,GO:0000794,GO:0003682,GO:0007130,GO:0007131,GO:0051177,GO:0071459	-	-
YGR221C	9.29602	30.19	-1.69938	7.05495e-160	3.70771e-159	down	TOS2	Tos2p	GO:0005934,GO:0005935,GO:0007117,GO:0016021,GO:0033101	-	-
YOL088C	110.618	54.1148	1.03149	7.77764e-160	4.08408e-159	up	MPD2	protein disulfide isomerase MPD2	GO:0003756,GO:0005623,GO:0005783,GO:0006457,GO:0015035,GO:0016853,GO:0045454	-	KOG0191-Thioredoxin/protein disulfide isomerase[O]
YGL221C	104.006	50.3387	1.04693	9.31755e-160	4.88858e-159	up	NIF3	uncharacterized protein	GO:0005737,GO:0005739	-	KOG4131-Ngg1-interacting factor 3 protein NIF3L1[R]
YFR052W	202.2	124.758	0.696659	1.21325e-159	6.36015e-159	-	RPN12	proteasome regulatory particle lid subunit RPN12	GO:0005634,GO:0005838,GO:0006508,GO:0006511,GO:0008541,GO:0034515,GO:0043161,GO:0043248	K03031-ko03050 Proteasome;ko05169 Epstein-Barr virus infection;ko05010 Alzheimer disease;ko05012 Parkinson disease;ko05014 Amyotrophic lateral sclerosis;ko05016 Huntington disease;ko05017 Spinocerebellar ataxia;ko05020 Prion disease;ko05022 Pathways of neurodegeneration - multiple diseases	KOG3151-26S proteasome regulatory complex, subunit RPN12/PSMD8[O]
YBR062C	172.764	85.2238	1.01948	3.29816e-159	1.72752e-158	up	YBR062C	uncharacterized protein	GO:0000209,GO:0005829,GO:0008270,GO:0016874,GO:0043161,GO:0061630	-	-
YOR204W	127.91	86.7924	0.559483	5.7516e-159	3.01005e-158	-	DED1	DEAD-box ATP-dependent RNA helicase DED1	GO:0000390,GO:0003676,GO:0003743,GO:0004004,GO:0004386,GO:0005524,GO:0005634,GO:0005737,GO:0006413,GO:0007059,GO:0010468,GO:0010501,GO:0033592,GO:0036464	K11594-ko04622 RIG-I-like receptor signaling pathway;ko05203 Viral carcinogenesis;ko05161 Hepatitis B	KOG0335-ATP-dependent RNA helicase[A]
YNL095C	14.8226	39.2712	-1.40568	1.04276e-158	5.45262e-158	down	YNL095C	uncharacterized protein	GO:0016021,GO:0055085	-	KOG2722-Predicted membrane protein[S]
YBL054W	25.6155	7.08043	1.85511	1.89293e-158	9.88987e-158	up	TOD6	Tod6p	GO:0005634,GO:0005737,GO:0006357,GO:0043565	-	-
YEL033W	266.047	142.364	0.902096	2.87623e-158	1.50147e-157	-	MTC7	Mtc7p	GO:0016021	-	-
YIR025W	59.6277	24.4082	1.28862	3.35279e-158	1.74878e-157	up	MND2	Mnd2p	GO:0000070,GO:0005634,GO:0005680,GO:0007131,GO:0016567,GO:0030071,GO:0031145,GO:0051301,GO:0051865	-	-
YNL133C	85.4888	26.0125	1.71653	4.27246e-158	2.22661e-157	up	FYV6	Fyv6p	GO:0000781,GO:0005634,GO:0006303	-	-
YML031W	20.0509	47.3388	-1.23936	7.37527e-158	3.84044e-157	down	NDC1	Ndc1p	GO:0005643,GO:0005737,GO:0005816,GO:0006913,GO:0006999,GO:0015031,GO:0016021,GO:0017056,GO:0030474,GO:0031965,GO:0051028,GO:0070762,GO:0071790	-	-
YPR182W	186.313	61.0446	1.60979	8.45448e-158	4.39873e-157	up	SMX3	mRNA splicing protein SMX3	GO:0000398,GO:0003723,GO:0005681,GO:0005682,GO:0005685,GO:0005732,GO:0046540,GO:0071013	K11098-ko03040 Spliceosome	KOG3482-Small nuclear ribonucleoprotein (snRNP) SMF[A]
YMR178W	168.77	284.823	-0.755009	1.32333e-157	6.87932e-157	-	FPY1	Fpy1p	-	K00953-ko00740 Riboflavin metabolism	KOG2644-3'-phosphoadenosine 5'-phosphosulfate sulfotransferase (PAPS reductase)/FAD synthetase and related enzymes[EH]
YMR182C	176.277	311.787	-0.822716	1.40449e-157	7.29514e-157	-	RGM1	Rgm1p	GO:0000790,GO:0000981,GO:0003676,GO:0003677,GO:0005634,GO:0005829,GO:0006351,GO:0045944,GO:0046872	-	KOG3623-Homeobox transcription factor SIP1[K]
YHR110W	264.012	164.225	0.684928	2.28724e-157	1.18704e-156	-	ERP5	Erp5p	GO:0005789,GO:0006810,GO:0015031,GO:0016021,GO:0016192	-	KOG1690-emp24/gp25L/p24 family of membrane trafficking proteins[U]
YPL095C	76.5507	40.0144	0.935895	2.41577e-157	1.2527e-156	-	EEB1	medium-chain fatty acid ethyl ester synthase/esterase	GO:0004026,GO:0016021,GO:0034321,GO:0034338,GO:0051792,GO:0051793	-	KOG1838-Alpha/beta hydrolase[R]
YDR420W	19.2542	10.0369	0.939864	3.2525e-157	1.68519e-156	-	HKR1	Hkr1p	GO:0000282,GO:0001402,GO:0005034,GO:0005576,GO:0005886,GO:0006075,GO:0006972,GO:0007232,GO:0009986,GO:0016021,GO:0030427,GO:0031505	-	-
YBR089C-A	988.103	711.647	0.4735	4.19251e-157	2.17043e-156	-	NHP6B	high-mobility group nucleosome-binding protein	GO:0001195,GO:0003677,GO:0005634,GO:0005694,GO:0006281,GO:0006338,GO:0006355,GO:0006366,GO:0008301,GO:0031491,GO:0070898	-	KOG0381-HMG box-containing protein[R]
YMR076C	9.56682	2.40966	1.98921	6.93039e-157	3.58482e-156	up	PDS5	Pds5p	GO:0000794,GO:0005198,GO:0005634,GO:0005829,GO:0006302,GO:0007064,GO:0007076,GO:0007129,GO:0051301	K11267-ko04110 Cell cycle	KOG1525-Sister chromatid cohesion complex Cohesin, subunit PDS5[D]
YDR511W	133.608	47.6571	1.48725	9.69517e-157	5.01078e-156	up	SDH7	Sdh7p	GO:0005739,GO:0005758,GO:0005759,GO:0006111,GO:0015976,GO:0034553	-	KOG4100-Uncharacterized conserved protein[S]
YBR161W	21.3795	59.8121	-1.48421	7.63149e-155	3.94094e-154	down	CSH1	mannosylinositol phosphorylceramide synthase catalytic subunit CSH1	GO:0000030,GO:0000139,GO:0005774,GO:0006688,GO:0016021,GO:0016757,GO:0030148,GO:0051999	-	-
YOR075W	28.5023	5.571	2.35507	2.10075e-154	1.08394e-153	up	UFE1	Ufe1p	GO:0005484,GO:0005783,GO:0005789,GO:0006888,GO:0006890,GO:0015031,GO:0016021,GO:0016320,GO:0031201,GO:0048279	-	KOG3894-SNARE protein Syntaxin 18/UFE1[U]
YBR272C	46.1062	19.256	1.25965	2.35367e-154	1.21343e-153	up	HSM3	Hsm3p	GO:0005634,GO:0005829,GO:0006298,GO:0070682	-	-
YHR037W	167.433	120.493	0.474634	2.41764e-154	1.24538e-153	-	PUT2	1-pyrroline-5-carboxylate dehydrogenase	GO:0003842,GO:0004029,GO:0005743,GO:0005759,GO:0006537,GO:0006561,GO:0010133	K00294-ko00250 Alanine, aspartate and glutamate metabolism;ko00330 Arginine and proline metabolism	KOG2455-Delta-1-pyrroline-5-carboxylate dehydrogenase[E]
YLL064C	7.01225	66.7878	-3.25163	2.57449e-154	1.32508e-153	down	PAU18	seripauperin PAU18	GO:0005199,GO:0006950,GO:0009277,GO:0031505	-	-
YLR148W	31.2861	15.1064	1.05036	1.02506e-153	5.27161e-153	up	PEP3	tethering complex subunit PEP3	GO:0000306,GO:0000329,GO:0005622,GO:0005829,GO:0006886,GO:0006895,GO:0006904,GO:0007032,GO:0007040,GO:0016192,GO:0030674,GO:0030897,GO:0032889,GO:0033263,GO:0035542,GO:0042144,GO:0045324,GO:0046872	K20181-ko04138 Autophagy - yeast;ko05132 Salmonella infection	KOG2034-Vacuolar sorting protein PEP3/VPS18[U]
YMR169C	586.658	756.671	-0.367147	1.7141e-153	8.80791e-153	-	ALD3	aldehyde dehydrogenase (NAD(+)) ALD3	GO:0004029,GO:0005737,GO:0006598,GO:0015940,GO:0016620,GO:0019483	K07249-ko00830 Retinol metabolism	KOG2450-Aldehyde dehydrogenase[C]
YDR196C	241.069	152.907	0.656789	3.23417e-153	1.66051e-152	-	CAB5	putative dephospho-CoA kinase	GO:0004140,GO:0005524,GO:0005634,GO:0005739,GO:0005783,GO:0005811,GO:0015937,GO:0016021,GO:1990143	K00859-ko00770 Pantothenate and CoA biosynthesis	KOG3220-Similar to bacterial dephospho-CoA kinase[H]
YNL240C	117.353	74.2222	0.660927	3.55703e-153	1.82477e-152	-	NAR1	iron-sulfur cluster assembly protein NAR1	GO:0005634,GO:0005829,GO:0008901,GO:0016020,GO:0016226,GO:0044281,GO:0046872,GO:0051536,GO:0051539	-	KOG2439-Nuclear architecture related protein[Y]
YBL047C	147.716	197.776	-0.421037	3.66393e-153	1.87806e-152	-	EDE1	Ede1p	GO:0005509,GO:0005737,GO:0005829,GO:0005934,GO:0005935,GO:0006895,GO:0006897,GO:0016235,GO:0019065,GO:0030122,GO:0030479,GO:0030968,GO:0032467,GO:0032880,GO:0043130,GO:0044396,GO:0048268,GO:0060170	K12472-ko04144 Endocytosis	KOG0998-Synaptic vesicle protein EHS-1 and related EH domain proteins[TU]
YPL133C	94.5034	53.8641	0.811044	3.83138e-153	1.96229e-152	-	RDS2	Rds2p	GO:0000978,GO:0001077,GO:0005634,GO:0005737,GO:0008270,GO:0015976,GO:0035948,GO:0045944,GO:0061414,GO:0061415,GO:0071466,GO:0071555	-	-
YIL115C	41.8367	26.9235	0.635902	5.72429e-153	2.92935e-152	-	NUP159	FG-nucleoporin NUP159	GO:0000055,GO:0000056,GO:0000774,GO:0005643,GO:0006607,GO:0006611,GO:0016021,GO:0016973,GO:0031081,GO:0031965,GO:0044613,GO:0044614,GO:0097064	-	KOG3630-Nuclear pore complex, Nup214/CAN component[YU]
YPR133C	124.535	75.8824	0.714717	6.45907e-153	3.30266e-152	-	SPN1	Spn1p	GO:0003677,GO:0005634,GO:0006351,GO:0006357,GO:0016973,GO:0034243,GO:0060303,GO:0070827	-	KOG1793-Uncharacterized conserved protein[S]
YDR385W	163.267	229.001	-0.48812	7.50402e-153	3.83382e-152	-	EFT2	elongation factor 2	GO:0003746,GO:0003924,GO:0005525,GO:0005829,GO:0006414,GO:0017183,GO:0019843,GO:0045901,GO:1990145	K03234-ko04152 AMPK signaling pathway;ko04921 Oxytocin signaling pathway	KOG0469-Elongation factor 2[J]
YIR036C	472.04	358.27	0.39786	8.57418e-153	4.37698e-152	-	IRC24	sepiapterin reductase family protein IRC24	GO:0016491,GO:0050664	-	KOG1204-Predicted dehydrogenase[Q]
YDR391C	121.401	227.533	-0.90629	1.84731e-152	9.42251e-152	-	YDR391C	uncharacterized protein	GO:0005634,GO:0005737	-	-
YMR015C	29.3968	64.6374	-1.13671	2.26401e-152	1.15385e-151	down	ERG5	C-22 sterol desaturase	GO:0000249,GO:0001568,GO:0003131,GO:0004497,GO:0005506,GO:0006696,GO:0008401,GO:0016021,GO:0020037,GO:0021661,GO:0021797,GO:0030917,GO:0031016,GO:0034653,GO:0042574,GO:0048854,GO:0055014,GO:0071299,GO:0090242	K07424-ko00140 Steroid hormone biosynthesis;ko00591 Linoleic acid metabolism;ko00830 Retinol metabolism;ko05204 Chemical carcinogenesis - DNA adducts;ko05207 Chemical carcinogenesis - receptor activation	KOG0158-Cytochrome P450 CYP3/CYP5/CYP6/CYP9 subfamilies[Q]
YGL185C	70.3604	32.8969	1.09681	3.80696e-152	1.93862e-151	up	YGL185C	putative hydroxyacid dehydrogenase	GO:0004617,GO:0051287,GO:0055114	-	KOG0069-Glyoxylate/hydroxypyruvate reductase (D-isomer-specific 2-hydroxy acid dehydrogenase superfamily)[C]
YBR112C	42.1696	72.5799	-0.783369	4.24863e-152	2.16177e-151	-	CYC8	transcription regulator CYC8	GO:0000122,GO:0005634,GO:0006338,GO:0008168,GO:0016584,GO:0017053,GO:0035955,GO:0042826,GO:0046872,GO:0071558,GO:2000531,GO:2001020	K11447-ko05202 Transcriptional misregulation in cancer	KOG4626-O-linked N-acetylglucosamine transferase OGT[GOT]
YCR009C	620.483	850.075	-0.454198	1.92948e-151	9.80951e-151	-	RVS161	amphiphysin-like protein RVS161	GO:0000747,GO:0005737,GO:0005937,GO:0006897,GO:0006970,GO:0008092,GO:0030036,GO:0030479,GO:0031532,GO:0042594,GO:0045121,GO:0051666,GO:0060988,GO:1990528	-	KOG3771-Amphiphysin[U]
YGR087C	15.892	2.73954	2.5363	2.12459e-151	1.07927e-150	up	PDC6	indolepyruvate decarboxylase 6	GO:0000287,GO:0000949,GO:0004737,GO:0005737,GO:0006067,GO:0006559,GO:0006569,GO:0009083,GO:0016831,GO:0030976	-	KOG1184-Thiamine pyrophosphate-requiring enzyme[EH]
YNL236W	15.0849	33.8773	-1.16722	2.30562e-151	1.17027e-150	down	SIN4	Sin4p	GO:0000122,GO:0001102,GO:0016592,GO:0045944,GO:0051123,GO:0070202,GO:0070847	-	-
YPR082C	124.664	45.7652	1.44572	2.50282e-151	1.26933e-150	up	DIB1	U4/U6-U5 snRNP complex subunit DIB1	GO:0000245,GO:0000398,GO:0005681,GO:0005682,GO:0046540,GO:0051301	K12859-ko03040 Spliceosome	KOG3414-Component of the U4/U6.U5 snRNP/mitosis protein DIM1[AD]
YBR256C	272.51	427.59	-0.64992	3.78858e-151	1.91986e-150	-	RIB5	riboflavin synthase	GO:0004746,GO:0009231,GO:0016491	-	KOG3310-Riboflavin synthase alpha chain[H]
YGR052W	51.0108	19.4536	1.39077	4.84957e-151	2.45551e-150	up	FMP48	protein kinase FMP48	GO:0004672,GO:0004674,GO:0005524,GO:0005634,GO:0005739,GO:0006468,GO:0007017,GO:0007059	-	KOG0583-Serine/threonine protein kinase[T]
YMR250W	776.33	965.22	-0.314187	6.15162e-151	3.11226e-150	-	GAD1	glutamate decarboxylase GAD1	GO:0004351,GO:0006536,GO:0006538,GO:0030170,GO:0034599	-	KOG1383-Glutamate decarboxylase/sphingosine phosphate lyase[E]
YDR427W	161.619	105.613	0.613811	6.70301e-151	3.38847e-150	-	RPN9	proteasome regulatory particle lid subunit RPN9	GO:0000502,GO:0005198,GO:0005634,GO:0005829,GO:0006511,GO:0008541,GO:0034515,GO:0043248	K03039-ko03050 Proteasome;ko05169 Epstein-Barr virus infection;ko05010 Alzheimer disease;ko05012 Parkinson disease;ko05014 Amyotrophic lateral sclerosis;ko05016 Huntington disease;ko05017 Spinocerebellar ataxia;ko05020 Prion disease;ko05022 Pathways of neurodegeneration - multiple diseases	KOG2908-26S proteasome regulatory complex, subunit RPN9/PSMD13[O]
YPL215W	49.7827	107.383	-1.10905	7.19599e-151	3.63473e-150	down	CBP3	Cbp3p	GO:0005739,GO:0005761,GO:0032592,GO:0034551,GO:0043022,GO:0061671,GO:0070131	-	KOG2873-Ubiquinol cytochrome c reductase assembly protein CBP3[C]
YIL116W	79.799	146.068	-0.872195	8.41318e-151	4.2461e-150	-	HIS5	histidinol-phosphate transaminase	GO:0000105,GO:0004400,GO:0030170,GO:0080130	-	KOG0633-Histidinol phosphate aminotransferase[E]
YJR046W	63.4975	35.1483	0.853244	2.48183e-150	1.25156e-149	-	TAH11	Tah11p	GO:0000727,GO:0003688,GO:0005634,GO:0005656,GO:0005737,GO:0006267,GO:0030174,GO:0051301	-	-
YAL013W	89.8376	158.014	-0.814657	2.49345e-150	1.2564e-149	-	DEP1	Rpd3L histone deacetylase complex subunit DEP1	GO:0000122,GO:0005737,GO:0006351,GO:0006357,GO:0016575,GO:0030174,GO:0031939,GO:0033698,GO:0042826,GO:0045944,GO:0061186,GO:0061188,GO:0061408,GO:1900375,GO:1900471,GO:1900472,GO:1900473,GO:1900525,GO:1900526	-	-
YKL093W	186.536	121.916	0.613565	4.33231e-150	2.1812e-149	-	MBR1	Mbr1p	GO:0005739,GO:0009060	-	-
YDL126C	662.078	605.665	0.128481	7.06608e-150	3.55471e-149	-	CDC48	AAA family ATPase CDC48	GO:0000837,GO:0000839,GO:0005524,GO:0005634,GO:0005789,GO:0005829,GO:0016236,GO:0016320,GO:0016787,GO:0016887,GO:0030433,GO:0030970,GO:0031134,GO:0034098,GO:0034517,GO:0034727,GO:0036266,GO:0042802,GO:0043130,GO:0043161,GO:0046034,GO:0051228,GO:0051974,GO:0070651,GO:0071629,GO:0071630,GO:0071712,GO:0072671,GO:1900182,GO:1990112,GO:1990116,GO:1990171,GO:2001168	K13525-ko04141 Protein processing in endoplasmic reticulum;ko05134 Legionellosis;ko05014 Amyotrophic lateral sclerosis;ko05022 Pathways of neurodegeneration - multiple diseases	KOG0730-AAA+-type ATPase[O]
YGR246C	56.17	29.459	0.931092	8.50489e-150	4.27508e-149	-	BRF1	transcription factor TFIIIB subunit BRF1	GO:0000126,GO:0000994,GO:0001112,GO:0001156,GO:0003677,GO:0005654,GO:0006355,GO:0006383,GO:0006384,GO:0006385,GO:0008270,GO:0030099,GO:0030223,GO:0070893,GO:0070898,GO:0090074	-	KOG1598-Transcription initiation factor TFIIIB, Brf1 subunit[K]
YBR235W	21.7102	42.0108	-0.952391	4.5209e-149	2.27065e-148	-	VHC1	Vhc1p	GO:0005215,GO:0006811,GO:0006816,GO:0015379,GO:0016021,GO:0031166,GO:0034486,GO:0055075,GO:0055085,GO:1990816	-	KOG1288-Amino acid transporters[E]
YBR182C	32.9825	10.6165	1.63539	4.58116e-149	2.29906e-148	up	SMP1	Smp1p	GO:0003677,GO:0003700,GO:0005634,GO:0005737,GO:0006351,GO:0006355,GO:0008301,GO:0043565,GO:0061393	K04454-ko04010 MAPK signaling pathway;ko04371 Apelin signaling pathway;ko04022 cGMP-PKG signaling pathway;ko04921 Oxytocin signaling pathway;ko04928 Parathyroid hormone synthesis, secretion and action;ko05202 Transcriptional misregulation in cancer;ko05418 Fluid shear stress and atherosclerosis	KOG0014-MADS box transcription factor[K]
YIR029W	51.5267	18.9964	1.43959	8.22328e-149	4.12355e-148	up	DAL2	allantoicase	GO:0000256,GO:0004037,GO:0006144	K01477-ko00230 Purine metabolism	KOG4145-Allantoicase[F]
YKL116C	22.5715	54.2877	-1.26612	1.19451e-148	5.98504e-148	down	PRR1	serine/threonine protein kinase PRR1	GO:0004674,GO:0005524,GO:0005737,GO:0031138,GO:0046020	-	KOG0586-Serine/threonine protein kinase[R]
YGR224W	8.42116	27.8248	-1.72428	1.57631e-148	7.89166e-148	down	AZR1	azole transporter	GO:0005886,GO:0016021,GO:0045117,GO:0055085	-	KOG0254-Predicted transporter (major facilitator superfamily)[R]
YKL190W	112.121	229.516	-1.03354	2.85614e-148	1.42876e-147	down	CNB1	calcineurin regulatory subunit B	GO:0000754,GO:0005509,GO:0005955,GO:0006470,GO:0006873,GO:0031505	K06268-ko04010 MAPK signaling pathway;ko04310 Wnt signaling pathway;ko04370 VEGF signaling pathway;ko04020 Calcium signaling pathway;ko04022 cGMP-PKG signaling pathway;ko04114 Oocyte meiosis;ko04218 Cellular senescence;ko04625 C-type lectin receptor signaling pathway;ko04650 Natural killer cell mediated cytotoxicity;ko04660 T cell receptor signaling pathway;ko04658 Th1 and Th2 cell differentiatio…	KOG0034-Ca2+/calmodulin-dependent protein phosphatase (calcineurin subunit B), EF-Hand superfamily protein[T]
YOR142W	433.631	339.069	0.354887	3.26334e-148	1.63115e-147	-	LSC1	succinate--CoA ligase (GDP-forming) subunit alpha	GO:0004775,GO:0004776,GO:0005524,GO:0005525,GO:0005739,GO:0006099,GO:0006104,GO:0006105,GO:0008152,GO:0009142,GO:0016874,GO:0042645,GO:0048037	K01899-ko00020 Citrate cycle (TCA cycle);ko00640 Propanoate metabolism	KOG1255-Succinyl-CoA synthetase, alpha subunit[C]
YIL048W	19.775	38.8778	-0.97527	3.38325e-148	1.68973e-147	-	NEO1	putative aminophospholipid-translocating P4-type ATPase NEO1	GO:0000139,GO:0000287,GO:0004012,GO:0005524,GO:0005768,GO:0005794,GO:0005802,GO:0005886,GO:0006890,GO:0006897,GO:0007033,GO:0010008,GO:0015031,GO:0015662,GO:0016021	-	KOG0210-P-type ATPase[P]
YDL123W	238.679	426.238	-0.836588	5.03761e-148	2.51396e-147	-	SNA4	Sna4p	GO:0000328,GO:0000329,GO:0016021	-	KOG1773-Stress responsive protein[R]
YGR118W	338.088	556.606	-0.719256	1.00207e-147	4.99673e-147	-	RPS23A	ribosomal 40S subunit protein S23A	GO:0003735,GO:0006412,GO:0015935	K02973-ko03010 Ribosome;ko05171 Coronavirus disease - COVID-19	KOG1749-40S ribosomal protein S23[J]
YLR189C	57.4185	38.56	0.57441	1.83061e-147	9.12084e-147	-	ATG26	sterol 3-beta-glucosyltransferase	GO:0005737,GO:0009813,GO:0015031,GO:0016020,GO:0016125,GO:0016126,GO:0016758,GO:0016906,GO:0016999,GO:0030259,GO:0032120,GO:0043231,GO:0052696	-	-
YJR040W	13.1772	33.0555	-1.32685	2.92714e-147	1.45726e-146	down	GEF1	Gef1p	GO:0000139,GO:0000324,GO:0005247,GO:0005768,GO:0005783,GO:0005794,GO:0005797,GO:0005886,GO:0006878,GO:0006879,GO:0016021,GO:0031902,GO:0034707,GO:0034756	K05012-ko04613 Neutrophil extracellular trap formation	KOG0475-Cl- channel CLC-3 and related proteins (CLC superfamily)[P]
YKR019C	27.9972	59.4201	-1.08567	2.9279e-147	1.45647e-146	down	IRS4	Irs4p	GO:0000183,GO:0000407,GO:0006629,GO:0006897,GO:0006914,GO:0009267,GO:0031505,GO:0048017	-	KOG0998-Synaptic vesicle protein EHS-1 and related EH domain proteins[TU]
YNL155W	47.587	13.7472	1.79143	3.87755e-147	1.92733e-146	up	CUZ1	Cuz1p	GO:0005634,GO:0005737,GO:0008270,GO:0043161,GO:0070628,GO:0071243	-	KOG3183-Predicted Zn-finger protein[R]
YPR192W	49.4462	16.276	1.60312	5.57464e-147	2.76867e-146	up	AQY1	Aqy1p	GO:0005215,GO:0005789,GO:0005886,GO:0005887,GO:0006833,GO:0009992,GO:0015250,GO:0015254,GO:0016021,GO:0030437,GO:0034220,GO:0055085	K09866-ko04976 Bile secretion;ko04962 Vasopressin-regulated water reabsorption	KOG0223-Aquaporin (major intrinsic protein family)[G]
YNR033W	52.5985	30.241	0.798517	8.7596e-147	4.34702e-146	-	ABZ1	4-amino-4-deoxychorismate synthase	GO:0000162,GO:0004048,GO:0004049,GO:0005737,GO:0006541,GO:0008153,GO:0016833,GO:0046654,GO:0046656,GO:0046820	-	KOG1224-Para-aminobenzoate (PABA) synthase ABZ1[J]
YLR403W	69.611	115.165	-0.726318	1.06833e-146	5.29744e-146	-	SFP1	zinc-coordinating transcription factor SFP1	GO:0003676,GO:0003677,GO:0005634,GO:0005737,GO:0006351,GO:0007368,GO:0008361,GO:0045944,GO:0046872,GO:0060963	-	KOG4124-Putative transcriptional repressor regulating G2/M transition[KD]
YAR042W	77.324	55.692	0.473446	1.07534e-146	5.32796e-146	-	SWH1	oxysterol-binding protein related protein SWH1	GO:0000138,GO:0000139,GO:0005545,GO:0005635,GO:0005640,GO:0005769,GO:0005783,GO:0006887,GO:0006897,GO:0008142,GO:0008289,GO:0015248,GO:0015918,GO:0030011,GO:0034727,GO:0071561	-	KOG1737-Oxysterol-binding protein[I]
YBR246W	5.12132	27.2823	-2.41338	1.29913e-146	6.43168e-146	down	RRT2	diphthamide synthase	GO:0005737,GO:0005768,GO:0005829,GO:0017183,GO:0032456,GO:0051723,GO:0061685	-	KOG0280-Uncharacterized conserved protein[E]
YIL043C	300.396	212.978	0.496159	1.6542e-146	8.18304e-146	-	CBR1	cytochrome-b5 reductase	GO:0004128,GO:0005634,GO:0005739,GO:0005741,GO:0005789,GO:0016021,GO:0071949	K00326-ko00520 Amino sugar and nucleotide sugar metabolism	KOG0534-NADH-cytochrome b-5 reductase[HC]
YBR222C	242.808	187.685	0.371504	1.85507e-146	9.16941e-146	-	PCS60	Pcs60p	GO:0003729,GO:0005778,GO:0005782,GO:0008152,GO:0016874,GO:0033611,GO:0042802,GO:0050203	K18660-ko00061 Fatty acid biosynthesis;ko00280 Valine, leucine and isoleucine degradation	KOG1176-Acyl-CoA synthetase[I]
YHR195W	213.512	329.791	-0.627237	7.16484e-146	3.53871e-145	-	NVJ1	Nvj1p	GO:0005635,GO:0005640,GO:0016021,GO:0034613,GO:0034727	-	-
YJR021C	122.778	68.9511	0.832407	8.70853e-146	4.29772e-145	-	REC107	Rec107p	GO:0000794,GO:0007131	-	-
YJL093C	37.5601	71.0667	-0.919975	8.97221e-146	4.42435e-145	-	TOK1	Tok1p	GO:0005249,GO:0005267,GO:0005886,GO:0016021,GO:0030007	K04920-ko04971 Gastric acid secretion	KOG1418-Tandem pore domain K+ channel[P]
YJL116C	82.3932	40.1918	1.03562	1.04648e-145	5.1563e-145	up	NCA3	SUN family protein NCA3	GO:0005739,GO:0007005,GO:0009277,GO:0009986,GO:0031505,GO:0043226	-	-
YDR061W	40.1813	79.6691	-0.987496	1.28722e-145	6.33747e-145	-	YDR061W	uncharacterized protein	GO:0005524,GO:0005739,GO:0016887	-	KOG0927-Predicted transporter (ABC superfamily)[R]
YLR173W	78.5984	47.6533	0.721924	2.02267e-145	9.95052e-145	-	YLR173W	uncharacterized protein	GO:0016021	-	-
YBR201C-A	343.693	153.255	1.16518	5.38546e-145	2.64728e-144	up	MIN7	Min7p	-	-	-
YIL151C	13.2633	29.2942	-1.14317	5.91567e-145	2.90562e-144	down	ESL1	Esl1p	-	-	-
YLR164W	242.129	139.192	0.798695	6.32631e-145	3.10487e-144	-	SHH4	protein SHH4	GO:0005740,GO:0005743,GO:0005749,GO:0006099,GO:0006121,GO:0016021,GO:0046872	-	KOG4097-Succinate dehydrogenase membrane anchor subunit and related proteins[CU]
YDL169C	278.961	183.336	0.605576	6.46516e-145	3.17052e-144	-	UGX2	Ugx2p	-	-	-
YDR498C	58.8446	25.8255	1.18811	9.63062e-145	4.71916e-144	up	SEC20	Sec20p	GO:0005484,GO:0005783,GO:0005789,GO:0006890,GO:0015031,GO:0016021,GO:0031201,GO:0048279	-	-
YDR051C	80.5526	38.8503	1.052	1.0752e-144	5.26449e-144	up	DET1	acid phosphatase DET1	GO:0003824,GO:0003993,GO:0005634,GO:0005829,GO:0008152,GO:0016311,GO:0032366,GO:0050278	-	-
YIL144W	32.5143	14.2448	1.19064	1.23856e-144	6.0596e-144	up	NDC80	kinetochore-associated Ndc80 complex subunit NDC80	GO:0000132,GO:0000778,GO:0000780,GO:0000942,GO:0005200,GO:0007020,GO:0007052,GO:0007059,GO:0008608,GO:0016020,GO:0031262,GO:0034501,GO:0042802,GO:0051301,GO:0051315	K11547-ko04110 Cell cycle	KOG0995-Centromere-associated protein HEC1[D]
YIL019W	25.2369	4.55735	2.46927	5.12822e-144	2.507e-143	up	FAF1	Faf1p	GO:0000462,GO:0005730	-	-
YDR148C	654.977	569.051	0.202885	5.34052e-144	2.60873e-143	-	KGD2	alpha-ketoglutarate dehydrogenase KGD2	GO:0000002,GO:0004149,GO:0006099,GO:0006103,GO:0009353,GO:0033512,GO:0042645,GO:0045252	K00658-ko00020 Citrate cycle (TCA cycle);ko00310 Lysine degradation;ko00380 Tryptophan metabolism;ko00785 Lipoic acid metabolism	KOG0559-Dihydrolipoamide succinyltransferase (2-oxoglutarate dehydrogenase, E2 subunit)[C]
YOL157C	30.5237	11.6715	1.38695	6.82223e-144	3.32991e-143	up	IMA2	oligo-1,6-glucosidase IMA2	GO:0000023,GO:0003824,GO:0004574,GO:0004575,GO:0005975,GO:0046352	K14210-ko04974 Protein digestion and absorption	KOG0471-Alpha-amylase[G]
YBR014C	75.1717	25.5161	1.55878	9.60082e-144	4.68247e-143	up	GRX7	glutathione-disulfide reductase GRX7	GO:0001944,GO:0003147,GO:0004362,GO:0005794,GO:0005796,GO:0005801,GO:0005829,GO:0007417,GO:0009055,GO:0015035,GO:0016021,GO:0034599,GO:0042803,GO:0045454,GO:0046872,GO:0051537,GO:0080058	-	KOG1752-Glutaredoxin and related proteins[O]
YBR114W	61.7415	101.217	-0.713142	1.0378e-143	5.05755e-143	-	RAD16	DNA repair protein RAD16	GO:0000113,GO:0000209,GO:0000715,GO:0003676,GO:0003677,GO:0004386,GO:0005524,GO:0006301,GO:0006357,GO:0008270,GO:0016887,GO:0031463,GO:0034613,GO:0061630	-	KOG1002-Nucleotide excision repair protein RAD16[L]
YAL016W	199.102	153.295	0.377202	1.07641e-143	5.24161e-143	-	TPD3	protein phosphatase 2A structural subunit TPD3	GO:0000159,GO:0005634,GO:0005737,GO:0005816,GO:0005934,GO:0005935,GO:0006417,GO:0006470,GO:0007094,GO:0043332	K03456-ko03015 mRNA surveillance pathway;ko04350 TGF-beta signaling pathway;ko04390 Hippo signaling pathway;ko04391 Hippo signaling pathway - fly;ko04071 Sphingolipid signaling pathway;ko04151 PI3K-Akt signaling pathway;ko04152 AMPK signaling pathway;ko04110 Cell cycle;ko04111 Cell cycle - yeast;ko04113 Meiosis - yeast;ko04114 Oocyte meiosis;ko04530 Tight junction;ko04660 T cell receptor signalin…	KOG0211-Protein phosphatase 2A regulatory subunit A and related proteins[T]
YJL164C	143.622	228.527	-0.670092	1.3786e-143	6.70788e-143	-	TPK1	cAMP-dependent protein kinase catalytic subunit TPK1	GO:0000790,GO:0004674,GO:0004691,GO:0005524,GO:0005634,GO:0005737,GO:0005952,GO:0006468,GO:0007049,GO:0007265,GO:0010737,GO:0016241,GO:0051301	K04345-ko04010 MAPK signaling pathway;ko04014 Ras signaling pathway;ko04310 Wnt signaling pathway;ko04340 Hedgehog signaling pathway;ko04341 Hedgehog signaling pathway - fly;ko04371 Apelin signaling pathway;ko04020 Calcium signaling pathway;ko04024 cAMP signaling pathway;ko04140 Autophagy - animal;ko04138 Autophagy - yeast;ko04113 Meiosis - yeast;ko04114 Oocyte meiosis;ko04530 Tight junction;ko04…	KOG0616-cAMP-dependent protein kinase catalytic subunit (PKA)[T]
YBL001C	691.192	473.606	0.545398	3.11937e-143	1.51662e-142	-	ECM15	Ecm15p	GO:0005634,GO:0005737	-	-
YLR010C	89.058	28.6878	1.63431	5.50078e-143	2.67236e-142	up	TEN1	Ten1p	GO:0007004,GO:0016233,GO:0032205,GO:0043047,GO:1990879	-	-
YPL120W	20.681	5.44459	1.92542	1.62934e-142	7.90941e-142	up	VPS30	beclin 1	GO:0000045,GO:0000407,GO:0005737,GO:0005829,GO:0006623,GO:0006661,GO:0006897,GO:0006914,GO:0006995,GO:0010008,GO:0016236,GO:0019898,GO:0030242,GO:0032258,GO:0032465,GO:0034045,GO:0034271,GO:0034272,GO:0034727,GO:0042147,GO:0045324	K08334-ko04371 Apelin signaling pathway;ko04140 Autophagy - animal;ko04138 Autophagy - yeast;ko04136 Autophagy - other;ko04137 Mitophagy - animal;ko04215 Apoptosis - multiple species;ko05167 Kaposi sarcoma-associated herpesvirus infection;ko05131 Shigellosis;ko05010 Alzheimer disease;ko05014 Amyotrophic lateral sclerosis;ko05016 Huntington disease;ko05017 Spinocerebellar ataxia;ko05022 Pathways o…	KOG2751-Beclin-like protein[T]
YMR018W	16.9718	3.12223	2.44249	2.28413e-142	1.10794e-141	up	PEX9	Pex9p	GO:0005052,GO:0005778,GO:0005829,GO:0016560	-	KOG1125-TPR repeat-containing protein[R]
YOR288C	83.2859	155.792	-0.903473	2.74601e-142	1.33094e-141	-	MPD1	protein disulfide isomerase MPD1	GO:0003756,GO:0005623,GO:0005783,GO:0005788,GO:0006457,GO:0015035,GO:0016853,GO:0019153,GO:0034976,GO:0045454	K09584-ko04141 Protein processing in endoplasmic reticulum	KOG0191-Thioredoxin/protein disulfide isomerase[O]
YPL171C	25.1294	5.66428	2.14941	5.17949e-142	2.50845e-141	up	OYE3	NADPH dehydrogenase	GO:0003959,GO:0005622,GO:0006915,GO:0010181,GO:0016491,GO:0018548,GO:0052690	-	KOG0134-NADH:flavin oxidoreductase/12-oxophytodienoate reductase[CR]
YMR251W-A	22801.6	26513.2	-0.217577	7.06482e-142	3.41887e-141	-	HOR7	Hor7p	GO:0005886,GO:0007009	-	-
YGR053C	34.1948	86.3069	-1.3357	1.32558e-141	6.40988e-141	down	MCO32	Mco32p	-	-	-
YKL085W	749.017	638.157	0.231086	1.59593e-141	7.71117e-141	-	MDH1	malate dehydrogenase MDH1	GO:0001300,GO:0001302,GO:0003729,GO:0005739,GO:0005759,GO:0005975,GO:0006099,GO:0006108,GO:0009060,GO:0030060	K00026-ko00020 Citrate cycle (TCA cycle);ko00620 Pyruvate metabolism;ko00630 Glyoxylate and dicarboxylate metabolism;ko00710 Carbon fixation in photosynthetic organisms;ko00270 Cysteine and methionine metabolism	KOG1494-NAD-dependent malate dehydrogenase[C]
YDL101C	17.5156	3.41079	2.36047	2.96268e-141	1.43039e-140	up	DUN1	serine/threonine protein kinase DUN1	GO:0000077,GO:0004672,GO:0004674,GO:0005524,GO:0005634,GO:0006468,GO:0018105,GO:0018107,GO:0048478	-	KOG0615-Serine/threonine protein kinase Chk2 and related proteins[D]
YDR348C	44.6982	87.1031	-0.962508	1.48462e-140	7.16226e-140	-	PAL1	Pal1p	GO:0005886,GO:0005938,GO:0006897,GO:0008360,GO:0031097,GO:0051286,GO:0071852	-	-
YMR316C-A	101.692	248.579	-1.2895	1.5492e-140	7.46804e-140	down	YMR316C-A	uncharacterized protein	-	-	-
YLR287C	36.821	11.1403	1.72474	2.33683e-140	1.12561e-139	up	YLR287C	uncharacterized protein	GO:0005634,GO:0005737	-	-
YGL077C	21.2184	49.6773	-1.22727	2.86754e-140	1.38018e-139	down	HNM1	Hnm1p	GO:0005886,GO:0005887,GO:0015171,GO:0015179,GO:0015220,GO:0015297,GO:0015871,GO:0016021,GO:0016787,GO:0031460,GO:0034228,GO:0034229,GO:1900749,GO:1901235	-	KOG1289-Amino acid transporters[E]
YDL113C	131.747	94.0753	0.48588	3.35961e-140	1.61577e-139	-	ATG20	Atg20p	GO:0000407,GO:0000422,GO:0005768,GO:0005829,GO:0006897,GO:0010008,GO:0016050,GO:0016236,GO:0019898,GO:0032258,GO:0032266,GO:0034045,GO:0034498,GO:0035091	-	-
YPL190C	88.687	60.8553	0.543339	4.01594e-140	1.92994e-139	-	NAB3	Nab3p	GO:0000166,GO:0001068,GO:0003723,GO:0005634,GO:0005654,GO:0005737,GO:0030847,GO:0031124,GO:0031126,GO:0034472,GO:0035649,GO:0042780,GO:0071028,GO:0071034,GO:0071041	K12884-ko03040 Spliceosome	KOG0106-Alternative splicing factor SRp55/B52/SRp75 (RRM superfamily)[A]
YPL225W	448.212	301.448	0.572273	4.33406e-140	2.08122e-139	-	YPL225W	uncharacterized protein	GO:0005737	-	KOG4093-Uncharacterized conserved protein[S]
YAL017W	89.4245	126.013	-0.494835	7.43424e-140	3.56717e-139	-	PSK1	serine/threonine protein kinase PSK1	GO:0004674,GO:0005524,GO:0005737,GO:0006417,GO:0006468,GO:0045719,GO:0060917	-	KOG1152-Signal transduction serine/threonine kinase with PAS/PAC sensor domain[T]
YPL277C	73.3521	40.6689	0.850912	7.50236e-140	3.59709e-139	-	YPL277C	uncharacterized protein	GO:0016020	-	-
YBR234C	148.062	234.415	-0.662867	2.36416e-139	1.13265e-138	-	ARC40	Arc40p	GO:0005885,GO:0007015,GO:0030479,GO:0034314,GO:0043130,GO:0045010,GO:0051015	K05757-ko04144 Endocytosis;ko04138 Autophagy - yeast;ko04530 Tight junction;ko04810 Regulation of actin cytoskeleton;ko04666 Fc gamma R-mediated phagocytosis;ko05130 Pathogenic Escherichia coli infection;ko05132 Salmonella infection;ko05131 Shigellosis;ko05135 Yersinia infection;ko05100 Bacterial invasion of epithelial cells	KOG1523-Actin-related protein Arp2/3 complex, subunit ARPC1/p41-ARC[Z]
YDR077W	6290.48	6226.89	0.0146591	9.40966e-139	4.50464e-138	-	SED1	Sed1p	GO:0000002,GO:0005199,GO:0005576,GO:0005739,GO:0005840,GO:0009277,GO:0031225,GO:0031505	-	-
YBR111C	348.888	520.389	-0.576826	1.22974e-138	5.88254e-138	-	YSA1	ADP-ribose diphosphatase	GO:0005739,GO:0016787,GO:0019693,GO:0046872,GO:0047631	K13987-ko00230 Purine metabolism	KOG3041-Nucleoside diphosphate-sugar hydrolase of the MutT (NUDIX) family[L]
YBR105C	231.308	343.031	-0.568523	1.37508e-138	6.57276e-138	-	VID24	glucose-induced degradation complex subunit VID24	GO:0005773,GO:0006623,GO:0007039,GO:0019898,GO:0030659,GO:0034657,GO:0043161,GO:0045721	-	KOG4635-Vacuolar import and degradation protein[U]
YDR002W	223.403	369.212	-0.724804	2.93097e-138	1.3999e-137	-	YRB1	Ran GTPase-binding protein YRB1	GO:0000082,GO:0005096,GO:0005622,GO:0005634,GO:0005737,GO:0006405,GO:0006511,GO:0006606,GO:0007051,GO:0008536,GO:0046907	K15306-ko05203 Viral carcinogenesis;ko05166 Human T-cell leukemia virus 1 infection	KOG0864-Ran-binding protein RANBP1 and related RanBD domain proteins[U]
YLR335W	62.8245	38.0622	0.72297	5.14949e-138	2.45764e-137	-	NUP2	nucleoporin NUP2	GO:0000061,GO:0000781,GO:0000972,GO:0000973,GO:0005622,GO:0006607,GO:0006611,GO:0008270,GO:0008536,GO:0016874,GO:0016973,GO:0030466,GO:0031965,GO:0031990,GO:0035392,GO:0036228,GO:0044614,GO:0044615,GO:0046907	-	KOG4719-Nuclear pore complex protein[YU]
YFL028C	63.7091	130.089	-1.02993	5.46173e-138	2.60466e-137	down	CAF16	putative ATP-binding cassette family ATPase CAF16	GO:0005524,GO:0005634,GO:0005737,GO:0006357,GO:0016887,GO:0030014	-	KOG2355-Predicted ABC-type transport, ATPase component/CCR4 associated factor[RK]
YDL067C	1498.52	1087.4	0.462652	6.4442e-138	3.07085e-137	-	COX9	cytochrome c oxidase subunit VIIa	GO:0004129,GO:0005751,GO:0006123,GO:0016021	-	-
YDL047W	133.245	223.703	-0.747506	7.83231e-138	3.72947e-137	-	SIT4	type 2A-related serine/threonine-protein phosphatase SIT4	GO:0000082,GO:0001302,GO:0002098,GO:0004721,GO:0004722,GO:0005737,GO:0006281,GO:0016311,GO:0030036,GO:0031505,GO:0031929,GO:0034599,GO:0035556,GO:0046872,GO:0051301	-	KOG0373-Serine/threonine specific protein phosphatase involved in cell cycle control, PP2A-related[DT]
YMR081C	519.659	424.372	0.292236	7.90345e-138	3.76047e-137	-	ISF1	Isf1p	GO:0009060	-	-
YBR238C	1.74927	11.6883	-2.74024	9.5014e-138	4.51733e-137	down	YBR238C	uncharacterized protein	GO:0000932,GO:0005743,GO:0009060,GO:0032592	-	-
YNL012W	29.1719	11.662	1.32276	9.86001e-138	4.68425e-137	up	SPO1	putative carboxylic ester hydrolase	GO:0004620,GO:0005628,GO:0005634,GO:0005783,GO:0005789,GO:0009395,GO:0016021,GO:0030474,GO:0031965,GO:0032120,GO:0046475,GO:0047499,GO:0070583	-	KOG1325-Lysophospholipase[I]
YOL105C	32.0308	65.9624	-1.04218	1.71647e-137	8.14831e-137	down	WSC3	Wsc3p	GO:0004888,GO:0005622,GO:0007154,GO:0007266,GO:0009408,GO:0016020,GO:0016021,GO:0030242,GO:0071555	-	KOG4157-beta-1,6-N-acetylglucosaminyltransferase, contains WSC domain[GO]
YBR170C	73.6889	43.9078	0.746971	3.86241e-137	1.83214e-136	-	NPL4	nuclear protein localization protein 4	GO:0000837,GO:0000839,GO:0006511,GO:0008270,GO:0030433,GO:0030970,GO:0031625,GO:0031965,GO:0034098,GO:0036266,GO:0042175,GO:0043130,GO:0043161,GO:0048471,GO:0051028,GO:0051228,GO:0051974,GO:0070651,GO:0071629,GO:0071712,GO:0072671,GO:1900182,GO:1990112,GO:1990116	K14015-ko04141 Protein processing in endoplasmic reticulum	KOG2834-Nuclear pore complex, rNpl4 component (sc Npl4)[YU]
YPR045C	40.3004	81.5189	-1.01634	3.86408e-137	1.83155e-136	down	THP3	Thp3p	GO:0000398,GO:0005634,GO:0006351,GO:0006355	-	KOG1861-Leucine permease transcriptional regulator[K]
YLR347C	60.4976	38.4071	0.655504	6.53542e-137	3.09539e-136	-	KAP95	karyopherin beta	GO:0000060,GO:0005087,GO:0005622,GO:0005643,GO:0005737,GO:0006606,GO:0006607,GO:0006610,GO:0006612,GO:0006656,GO:0006886,GO:0008139,GO:0008565,GO:0031965,GO:0034399,GO:0051028,GO:0051292,GO:0060188	K14293-ko03013 Nucleocytoplasmic transport;ko05207 Chemical carcinogenesis - receptor activation	KOG1241-Karyopherin (importin) beta 1[YU]
YGR007W	82.1857	152.162	-0.888646	9.3026e-137	4.40267e-136	-	ECT1	ethanolamine-phosphate cytidylyltransferase	GO:0003824,GO:0004306,GO:0005634,GO:0005737,GO:0006646,GO:0009058	K00967-ko00564 Glycerophospholipid metabolism;ko00440 Phosphonate and phosphinate metabolism	KOG2803-Choline phosphate cytidylyltransferase/Predicted CDP-ethanolamine synthase[I]
YLR134W	7.2455	25.6348	-1.82295	1.35498e-136	6.40791e-136	down	PDC5	indolepyruvate decarboxylase 5	GO:0000287,GO:0000949,GO:0004737,GO:0005634,GO:0005737,GO:0006090,GO:0006559,GO:0006569,GO:0009083,GO:0016831,GO:0019655,GO:0030976,GO:0047433	-	KOG1184-Thiamine pyrophosphate-requiring enzyme[EH]
YPL003W	54.5909	102.298	-0.906042	1.88571e-136	8.91102e-136	-	ULA1	Ula1p	GO:0005524,GO:0005634,GO:0005829,GO:0019781,GO:0045116	K04532-ko05010 Alzheimer disease	KOG2016-NEDD8-activating complex, APP-BP1/UBA5 component[O]
YMR304W	100.232	77.553	0.370086	2.62738e-136	1.24064e-135	-	UBP15	ubiquitin-specific protease UBP15	GO:0004843,GO:0005777,GO:0005829,GO:0006511,GO:0010995,GO:0016579,GO:0036459	K11838-ko03083 Polycomb repressive complex;ko04068 FoxO signaling pathway;ko05203 Viral carcinogenesis;ko05169 Epstein-Barr virus infection	KOG1863-Ubiquitin carboxyl-terminal hydrolase[O]
YNL083W	29.6858	64.534	-1.12029	2.91201e-136	1.374e-135	down	SAL1	Ca(2+)-binding ATP:ADP antiporter SAL1	GO:0003735,GO:0005471,GO:0005509,GO:0005743,GO:0006412,GO:0006839,GO:0015866,GO:0015867,GO:0016021,GO:0055085	-	KOG0036-Predicted mitochondrial carrier protein[F]
YNL024C	1.56227	24.5011	-3.97114	3.14392e-136	1.48231e-135	down	EFM6	putative protein-lysine N-methyltransferase	GO:0005737,GO:0008757,GO:0016279	-	KOG2793-Putative N2,N2-dimethylguanosine tRNA methyltransferase[A]
YIL011W	13.7042	50.7642	-1.88919	3.1825e-136	1.49936e-135	down	TIR3	Tir3p	GO:0005199,GO:0005576,GO:0006950,GO:0009277,GO:0031225,GO:0031505	-	-
YBR257W	44.5647	13.2448	1.75047	3.93837e-136	1.85407e-135	up	POP4	RNase P/RNase MRP complex subunit	GO:0000172,GO:0000294,GO:0003723,GO:0004540,GO:0005655,GO:0006364,GO:0006379,GO:0008033,GO:0030677,GO:0033204,GO:0034965,GO:0042134,GO:0090502	K03538-ko03008 Ribosome biogenesis in eukaryotes	KOG4046-RNase MRP and P, subunit POP4/p29[A]
YOR196C	74.1306	132.472	-0.837546	4.34279e-136	2.04291e-135	-	LIP5	putative lipoate synthase	GO:0005739,GO:0009107,GO:0009249,GO:0016992,GO:0046872,GO:0051539	K03644-ko00785 Lipoic acid metabolism	KOG2672-Lipoate synthase[H]
YCL033C	116.846	49.1629	1.24896	9.83747e-136	4.62421e-135	up	MXR2	peptide-methionine (R)-S-oxide reductase	GO:0005739,GO:0006979,GO:0030091,GO:0033743,GO:0034599,GO:0046872	-	KOG0856-Predicted pilin-like transcription factor[O]
YNL215W	151.417	94.3199	0.682894	1.04507e-135	4.90875e-135	-	IES2	Ies2p	GO:0003677,GO:0006281,GO:0006338,GO:0006351,GO:0006355,GO:0031011	-	-
YJR150C	2.65012	24.0366	-3.18111	2.94778e-135	1.38355e-134	down	DAN1	Dan1p	GO:0005199,GO:0005576,GO:0006950,GO:0009277,GO:0015918,GO:0031225,GO:0031505	-	-
YHL029C	13.6541	34.4178	-1.33382	3.41091e-135	1.59971e-134	down	OCA5	Oca5p	GO:0005737	-	-
YIL164C	36.2226	100.128	-1.46688	3.41971e-135	1.60263e-134	down	NIT1	Nit1p	GO:0000257,GO:0006807,GO:0016746,GO:0016810	-	KOG0805-Carbon-nitrogen hydrolase[E]
YGR148C	165.795	308.176	-0.894354	6.06578e-135	2.84057e-134	-	RPL24B	ribosomal 60S subunit protein L24B	GO:0000027,GO:0002181,GO:0003723,GO:0003735,GO:0005840,GO:0006412,GO:0022625,GO:1902626	K02896-ko03010 Ribosome;ko05171 Coronavirus disease - COVID-19	KOG1722-60s ribosomal protein L24[J]
YOR195W	10.5655	2.10504	2.32744	2.67905e-134	1.25364e-133	up	SLK19	Slk19p	GO:0000776,GO:0000778,GO:0005737,GO:0005816,GO:0005819,GO:0005874,GO:0007059,GO:0007097,GO:0051233,GO:0051301,GO:0098653	K06240-ko04151 PI3K-Akt signaling pathway;ko04512 ECM-receptor interaction;ko04510 Focal adhesion;ko05200 Pathways in cancer;ko05222 Small cell lung cancer;ko05165 Human papillomavirus infection;ko05146 Amoebiasis;ko05145 Toxoplasmosis	-
YPR033C	28.0965	59.9755	-1.09398	3.49497e-134	1.63422e-133	down	HTS1	histidine--tRNA ligase	GO:0004812,GO:0004821,GO:0005524,GO:0005737,GO:0005739,GO:0006427,GO:0032543	K01892-ko00970 Aminoacyl-tRNA biosynthesis	KOG1936-Histidyl-tRNA synthetase[J]
YIR019C	7.52215	18.2446	-1.27826	3.86423e-134	1.80553e-133	down	FLO11	Flo11p	GO:0000128,GO:0001403,GO:0005576,GO:0005618,GO:0005886,GO:0005935,GO:0007124,GO:0030447,GO:0031225,GO:0036281,GO:0043709,GO:0044011,GO:0090606	-	-
YGL245W	107.941	161.518	-0.581449	5.52176e-134	2.57806e-133	-	GUS1	glutamate--tRNA ligase GUS1	GO:0004818,GO:0004819,GO:0004827,GO:0005524,GO:0005737,GO:0005739,GO:0005829,GO:0006424,GO:0006425,GO:0006433,GO:0017102	-	KOG1147-Glutamyl-tRNA synthetase[J]
YML128C	1575.75	1873.7	-0.249854	6.04443e-134	2.81998e-133	-	MSC1	Msc1p	GO:0005739,GO:0007131	-	-
YOL097C	25.0635	59.6865	-1.25182	7.75065e-134	3.6133e-133	down	WRS1	tryptophan--tRNA ligase WRS1	GO:0004830,GO:0005524,GO:0005737,GO:0006436	K01867-ko00970 Aminoacyl-tRNA biosynthesis	KOG2145-Cytoplasmic tryptophanyl-tRNA synthetase[J]
YOL070C	38.6726	16.2755	1.24861	8.70303e-134	4.05426e-133	up	NBA1	Nba1p	GO:0005737,GO:0005935	-	-
YOL061W	28.058	61.6259	-1.13512	9.55408e-134	4.44739e-133	down	PRS5	ribose phosphate diphosphokinase subunit PRS5	GO:0000287,GO:0002189,GO:0004749,GO:0005524,GO:0005737,GO:0006015,GO:0009156,GO:0009165,GO:0016301,GO:0031505	-	KOG1503-Phosphoribosylpyrophosphate synthetase-associated protein[EF]
YDL005C	124.43	80.2426	0.63289	1.26828e-133	5.89941e-133	-	MED2	Med2p	GO:0000122,GO:0001103,GO:0001135,GO:0005634,GO:0005829,GO:0016592,GO:0045944,GO:0051123,GO:0070847	-	-
YDL065C	64.3325	29.1347	1.14281	1.37932e-133	6.41112e-133	up	PEX19	Pex19p	GO:0005777,GO:0005778,GO:0005783,GO:0005789,GO:0005829,GO:0032527,GO:0032581,GO:0033328,GO:0045033,GO:0045046,GO:0050821,GO:1990415	-	KOG3133-40 kDa farnesylated protein associated with peroxisomes[U]
YPR185W	37.0027	67.6647	-0.870772	1.71502e-133	7.9655e-133	-	ATG13	serine/threonine protein kinase regulatory subunit ATG13	GO:0000407,GO:0000422,GO:0006914,GO:0016236,GO:0019887,GO:0019898,GO:0032147,GO:0032258,GO:0034497,GO:0034727,GO:0044805,GO:1990316	-	KOG4573-Phosphoprotein involved in cytoplasm to vacuole targeting and autophagy[U]
YKL049C	62.0455	21.1425	1.55318	4.08767e-133	1.89713e-132	up	CSE4	centromeric DNA-binding histone H3-like protein CSE4	GO:0000070,GO:0000775,GO:0000776,GO:0000777,GO:0000780,GO:0000786,GO:0003677,GO:0005634,GO:0005727,GO:0019237,GO:0030543,GO:0043505,GO:0043565	-	KOG1745-Histones H3 and H4[B]
YER147C	46.1593	23.9222	0.948272	1.36144e-132	6.31388e-132	-	SCC4	cohesin-loading factor complex subunit SCC4	GO:0000790,GO:0006302,GO:0007064,GO:0007076,GO:0032116,GO:0051301,GO:0070550,GO:0071169	-	-
YLR060W	29.011	59.6469	-1.03985	1.5671e-132	7.26226e-132	down	FRS1	phenylalanine--tRNA ligase subunit beta	GO:0000287,GO:0003723,GO:0004826,GO:0005524,GO:0005737,GO:0006432,GO:0009328	K01890-ko00970 Aminoacyl-tRNA biosynthesis	KOG2472-Phenylalanyl-tRNA synthetase beta subunit[J]
YHL036W	13.5417	36.8019	-1.44237	2.04397e-132	9.46514e-132	down	MUP3	Mup3p	GO:0005887,GO:0015171,GO:0015191,GO:0015297,GO:0016021	-	KOG1287-Amino acid transporters[E]
YEL039C	1714.5	1427.66	0.26414	2.27999e-132	1.05502e-131	-	CYC7	cytochrome c isoform 2	GO:0005739,GO:0005758,GO:0006122,GO:0006123,GO:0009055,GO:0020037,GO:0046872,GO:0055114,GO:0070469	K08738-ko00190 Oxidative phosphorylation;ko02020 Two-component system;ko04210 Apoptosis;ko04214 Apoptosis - fly;ko04215 Apoptosis - multiple species;ko04115 p53 signaling pathway;ko05200 Pathways in cancer;ko05210 Colorectal cancer;ko05222 Small cell lung cancer;ko05170 Human immunodeficiency virus 1 infection;ko05161 Hepatitis B;ko05160 Hepatitis C;ko05164 Influenza A;ko05162 Measles;ko05168 Her…	KOG3453-Cytochrome c[C]
YBR006W	160.961	115.108	0.483724	2.8684e-132	1.32632e-131	-	UGA2	succinate-semialdehyde dehydrogenase (NAD(P)(+))	GO:0004029,GO:0004777,GO:0006540,GO:0009013,GO:0009450,GO:0034599	K00139-ko00650 Butanoate metabolism;ko00250 Alanine, aspartate and glutamate metabolism	KOG2451-Aldehyde dehydrogenase[C]
YOR332W	589.839	812.133	-0.461395	2.94088e-132	1.35882e-131	-	VMA4	H(+)-transporting V1 sector ATPase subunit E	GO:0000221,GO:0000329,GO:0007035,GO:0015991,GO:0033178,GO:0046961	K02150-ko00190 Oxidative phosphorylation;ko04150 mTOR signaling pathway;ko04145 Phagosome;ko04966 Collecting duct acid secretion;ko04721 Synaptic vesicle cycle;ko05165 Human papillomavirus infection;ko05110 Vibrio cholerae infection;ko05120 Epithelial cell signaling in Helicobacter pylori infection;ko05323 Rheumatoid arthritis	KOG1664-Vacuolar H+-ATPase V1 sector, subunit E[C]
YKR100C	86.0547	152.894	-0.829203	3.58781e-132	1.65651e-131	-	SKG1	Skg1p	GO:0000131,GO:0005934,GO:0016021,GO:0031505,GO:0033101	-	-
YAL003W	227.89	370.026	-0.69929	6.86093e-132	3.16537e-131	-	EFB1	translation elongation factor 1 subunit beta	GO:0003746,GO:0005085,GO:0005853,GO:0006414,GO:0006449,GO:0032232,GO:1990145	-	KOG1668-Elongation factor 1 beta/delta chain[K]
YNL154C	79.1277	130.569	-0.722559	8.95261e-132	4.12734e-131	-	YCK2	serine/threonine protein kinase YCK2	GO:0000902,GO:0004674,GO:0005524,GO:0005634,GO:0005737,GO:0005886,GO:0005935,GO:0005937,GO:0006468,GO:0006897,GO:0008360,GO:0009749,GO:0018105	K08958-ko04340 Hedgehog signaling pathway;ko04341 Hedgehog signaling pathway - fly	KOG1165-Casein kinase (serine/threonine/tyrosine protein kinase)[T]
YOR067C	13.9448	36.6427	-1.3938	1.1665e-131	5.37385e-131	down	ALG8	dolichyl-P-Glc:Glc1Man(9)GlcNAc(2)-PP-dolichol alpha-1,3-glucosyltransferase	GO:0000033,GO:0005789,GO:0006487,GO:0006490,GO:0016021,GO:0042281,GO:0042283	K03849-ko00510 N-Glycan biosynthesis	KOG2576-Glucosyltransferase - Alg8p[K]
YDR182W	62.3865	110.655	-0.826761	1.42282e-131	6.54982e-131	-	CDC1	putative lipid phosphatase CDC1	GO:0005737,GO:0005783,GO:0006281,GO:0006506,GO:0006888,GO:0007049,GO:0016021,GO:0016787,GO:0046872,GO:0051301	K23362-ko00563 Glycosylphosphatidylinositol (GPI)-anchor biosynthesis	KOG3662-Cell division control protein/predicted DNA repair exonuclease[L]
YDR159W	8.71206	20.3139	-1.22138	1.68622e-131	7.75662e-131	down	SAC3	Sac3p	GO:0000973,GO:0005635,GO:0006283,GO:0006351,GO:0006355,GO:0006406,GO:0006611,GO:0030029,GO:0031124,GO:0042274,GO:0070390,GO:0071033	-	KOG1860-Nuclear protein export factor[UD]
YKL046C	100.275	164.015	-0.70986	2.4407e-131	1.12189e-130	-	DCW1	putative mannan endo-1,6-alpha-mannosidase	GO:0003824,GO:0007117,GO:0008496,GO:0009272,GO:0016052,GO:0046658,GO:0071555	-	-
YDR341C	38.7865	73.2142	-0.916568	3.29468e-131	1.51332e-130	-	YDR341C	arginine--tRNA ligase	GO:0004814,GO:0005524,GO:0005737,GO:0005739,GO:0006420,GO:0032543	K01887-ko00970 Aminoacyl-tRNA biosynthesis	KOG1195-Arginyl-tRNA synthetase[J]
YDR030C	77.4251	45.4851	0.767408	4.26942e-131	1.9596e-130	-	RAD28	Rad28p	GO:0005634,GO:0006281	K10570-ko04120 Ubiquitin mediated proteolysis;ko03420 Nucleotide excision repair	KOG4283-Transcription-coupled repair protein CSA, contains WD40 domain[KL]
YNR017W	76.1278	156.815	-1.04256	8.17674e-131	3.75023e-130	down	TIM23	protein transporter TIM23	GO:0005743,GO:0005744,GO:0005758,GO:0006626,GO:0015450,GO:0016021,GO:0030150,GO:0030943,GO:0031305	K17794-ko04212 Longevity regulating pathway - worm	KOG3324-Mitochondrial import inner membrane translocase, subunit TIM23[U]
YBR183W	301.305	224.039	0.427474	9.29774e-131	4.26124e-130	-	YPC1	phytoceramidase	GO:0000139,GO:0005783,GO:0005789,GO:0006672,GO:0016021,GO:0016811,GO:0032541,GO:0046513,GO:0046514,GO:0050291,GO:0070774	K04711-ko00600 Sphingolipid metabolism	KOG2329-Alkaline ceramidase[I]
YMR080C	39.8657	67.1453	-0.752137	1.01113e-130	4.6307e-130	-	NAM7	ATP-dependent RNA helicase NAM7	GO:0000184,GO:0000956,GO:0003677,GO:0004004,GO:0004386,GO:0005524,GO:0005634,GO:0005737,GO:0005844,GO:0006310,GO:0006449,GO:0008270,GO:0008298,GO:0016567,GO:0016887,GO:0030466,GO:0043024,GO:0070478	K14326-ko03013 Nucleocytoplasmic transport;ko03015 mRNA surveillance pathway	KOG1802-RNA helicase nonsense mRNA reducing factor (pNORF1)[A]
YDR168W	79.7769	47.4108	0.750756	1.22373e-130	5.60025e-130	-	CDC37	Cdc37p	GO:0000161,GO:0005737,GO:0006457,GO:0030474,GO:0031072,GO:0032872,GO:0050821,GO:0051082,GO:0051087,GO:0051301,GO:0051726	-	KOG2260-Cell division cycle 37 protein, CDC37[D]
YDL095W	46.3955	78.4741	-0.758231	1.2618e-130	5.77021e-130	-	PMT1	dolichyl-phosphate-mannose-protein mannosyltransferase PMT1	GO:0000030,GO:0000032,GO:0004169,GO:0006493,GO:0007275,GO:0016021,GO:0030447,GO:0031505,GO:0032527,GO:0035269,GO:0044845,GO:0071712,GO:0097582,GO:0097583,GO:1900101	-	KOG3359-Dolichyl-phosphate-mannose:protein O-mannosyl transferase[O]
YKL159C	157.542	273.671	-0.796706	3.2468e-130	1.48367e-129	-	RCN1	Rcn1p	GO:0005737,GO:0008597,GO:0019722,GO:0030346,GO:0070884	-	KOG4019-Calcineurin-mediated signaling pathway inhibitor DSCR1[TR]
YOR128C	54.262	29.252	0.891409	3.75667e-130	1.71541e-129	-	ADE2	phosphoribosylaminoimidazole carboxylase ADE2	GO:0003824,GO:0004638,GO:0004639,GO:0005524,GO:0006144,GO:0006164,GO:0006189,GO:0046084,GO:0046872	-	KOG2835-Phosphoribosylamidoimidazole-succinocarboxamide synthase[F]
YBR119W	47.8811	16.6402	1.52478	4.26261e-130	1.94501e-129	up	MUD1	Mud1p	GO:0000166,GO:0000398,GO:0005685,GO:0017069,GO:0019013,GO:0030619,GO:0035614,GO:0071004	-	-
YGL045W	168.26	124.186	0.43819	6.8323e-130	3.11527e-129	-	RIM8	Rim8p	GO:0001403,GO:0009898,GO:0016485,GO:0070086	-	KOG3780-Thioredoxin binding protein TBP-2/VDUP1[R]
YDR487C	122.016	225.405	-0.885448	7.50143e-130	3.41787e-129	-	RIB3	3,4-dihydroxy-2-butanone-4-phosphate synthase RIB3	GO:0005758,GO:0005829,GO:0008686,GO:0009060,GO:0009231,GO:0046872	-	KOG1284-Bifunctional GTP cyclohydrolase II/3,4-dihydroxy-2butanone-4-phosphate synthase[H]
YOR227W	86.5497	122.628	-0.502685	9.62762e-130	4.38342e-129	-	HER1	Her1p	GO:0005737,GO:0007029	-	-
YNL298W	10.4036	26.345	-1.34045	1.85449e-129	8.43725e-129	down	CLA4	serine/threonine protein kinase CLA4	GO:0000011,GO:0000324,GO:0004674,GO:0005524,GO:0005634,GO:0005933,GO:0006468,GO:0007015,GO:0007096,GO:0010629,GO:0016301,GO:0019236,GO:0031106,GO:0035376,GO:0042307,GO:1990872	-	KOG0578-p21-activated serine/threonine protein kinase[T]
YDR085C	83.0823	53.4561	0.636185	2.21295e-129	1.00608e-128	-	AFR1	Afr1p	GO:0000750,GO:0000753,GO:0000767,GO:0001400,GO:0008277	-	-
YDR477W	68.5914	112.635	-0.715554	2.75061e-129	1.2496e-128	-	SNF1	AMP-activated serine/threonine-protein kinase catalytic subunit SNF1	GO:0000324,GO:0001302,GO:0001403,GO:0004674,GO:0004679,GO:0005086,GO:0005524,GO:0005634,GO:0005641,GO:0005737,GO:0005975,GO:0006468,GO:0006986,GO:0006995,GO:0007124,GO:0007155,GO:0016239,GO:0017148,GO:0031588,GO:0031965,GO:0035556,GO:0045722,GO:0071940,GO:0090606,GO:1900436	K07198-ko04371 Apelin signaling pathway;ko04068 FoxO signaling pathway;ko04151 PI3K-Akt signaling pathway;ko04152 AMPK signaling pathway;ko04150 mTOR signaling pathway;ko04140 Autophagy - animal;ko04530 Tight junction;ko04910 Insulin signaling pathway;ko04922 Glucagon signaling pathway;ko04920 Adipocytokine signaling pathway;ko04921 Oxytocin signaling pathway;ko04361 Axon regeneration;ko04211 Lon…	KOG0583-Serine/threonine protein kinase[T]
YLR417W	60.3706	104.135	-0.786541	2.80207e-129	1.27205e-128	-	VPS36	ESCRT-II subunit protein VPS36	GO:0000433,GO:0000814,GO:0006623,GO:0008270,GO:0016236,GO:0031902,GO:0032258,GO:0032266,GO:0043130,GO:0043162,GO:0043328,GO:0045053	-	KOG2760-Vacuolar sorting protein VPS36[U]
YBR019C	20.4822	7.18359	1.5116	3.88035e-129	1.76028e-128	up	GAL10	bifunctional UDP-glucose 4-epimerase/aldose 1-epimerase	GO:0003978,GO:0004034,GO:0005829,GO:0006012,GO:0030246,GO:0033499	K01784-ko00052 Galactose metabolism;ko00520 Amino sugar and nucleotide sugar metabolism;ko00541 O-Antigen nucleotide sugar biosynthesis	KOG1371-UDP-glucose 4-epimerase/UDP-sulfoquinovose synthase[M]
YOR145C	110.862	59.5552	0.896465	9.30085e-129	4.21616e-128	-	PNO1	Pno1p	GO:0000447,GO:0000472,GO:0003723,GO:0005634,GO:0005730,GO:0005737,GO:0051082	-	KOG3273-Predicted RNA-binding protein Pno1p interacting with Nob1p and involved in 26S proteasome assembly[O]
YGL012W	40.4697	80.122	-0.985356	2.72432e-128	1.23406e-127	-	ERG4	delta(24(24(1)))-sterol reductase	GO:0000246,GO:0005783,GO:0006696,GO:0016021,GO:0016628,GO:0030176	-	KOG1435-Sterol reductase/lamin B receptor[IT]
YPR122W	12.9466	27.1256	-1.06708	2.76045e-128	1.24952e-127	down	AXL1	Axl1p	GO:0000755,GO:0004222,GO:0005739,GO:0005935,GO:0007120,GO:0008270,GO:0016485,GO:0043171,GO:0043332,GO:0046872,GO:0051603,GO:0071432	-	KOG0959-N-arginine dibasic convertase NRD1 and related Zn2+-dependent endopeptidases, insulinase superfamily[O]
YMR142C	388.496	277.829	0.483701	5.73592e-128	2.59448e-127	-	RPL13B	ribosomal 60S subunit protein L13B	GO:0002181,GO:0003723,GO:0003735,GO:0005840,GO:0006412,GO:0016236,GO:0022625	K02873-ko03010 Ribosome;ko05171 Coronavirus disease - COVID-19	KOG3295-60S Ribosomal protein L13[J]
YGR027W-B	15.1045	27.5222	-0.86562	7.11975e-128	3.21809e-127	-	YGR027W-B	gag-pol fusion protein	GO:0000943,GO:0003723,GO:0005737,GO:0032197	-	-
YNL287W	66.4652	102.017	-0.618131	1.49468e-127	6.75098e-127	-	SEC21	coatomer subunit gamma	GO:0005198,GO:0005768,GO:0006886,GO:0006888,GO:0006890,GO:0016192,GO:0030126	-	KOG1078-Vesicle coat complex COPI, gamma subunit[U]
YDL040C	38.7215	66.9776	-0.790543	8.48126e-127	3.82793e-126	-	NAT1	peptide alpha-N-acetyltransferase complex A subunit NAT1	GO:0006474,GO:0017196,GO:0031415,GO:0031416	-	KOG1156-N-terminal acetyltransferase[B]
YPL234C	341.652	532.933	-0.641425	9.29389e-127	4.19166e-126	-	VMA11	H(+)-transporting V0 sector ATPase subunit c'	GO:0000220,GO:0000324,GO:0005774,GO:0007035,GO:0015078,GO:0015991,GO:0016021,GO:0033179,GO:0046961	-	KOG0232-Vacuolar H+-ATPase V0 sector, subunits c/c'[C]
YJL044C	88.7456	147.058	-0.728634	9.71546e-127	4.37863e-126	-	GYP6	GTPase-activating protein GYP6	GO:0005096,GO:0005768,GO:0005776,GO:0005802,GO:0006886,GO:0006914,GO:0010008,GO:0017137,GO:0031338,GO:0042594,GO:0090630	-	KOG1091-Ypt/Rab-specific GTPase-activating protein GYP6[U]
YNL153C	95.5343	213.863	-1.1626	1.26682e-126	5.70524e-126	down	GIM3	tubulin-binding prefolding complex subunit GIM3	GO:0005737,GO:0006457,GO:0007021,GO:0015631,GO:0016272,GO:0032968,GO:0051087	-	KOG1760-Molecular chaperone Prefoldin, subunit 4[O]
YBL090W	108.593	47.0661	1.20618	1.60658e-126	7.23019e-126	up	MRP21	mitochondrial 37S ribosomal protein MRP21	GO:0003735,GO:0005763,GO:0032543,GO:0070124	-	-
YJL121C	76.0227	31.8144	1.25675	2.2403e-126	1.00749e-125	up	RPE1	ribulose-phosphate 3-epimerase RPE1	GO:0004750,GO:0005829,GO:0005975,GO:0006098,GO:0009052,GO:0019323,GO:0044262,GO:0046872	K01783-ko00030 Pentose phosphate pathway;ko00040 Pentose and glucuronate interconversions;ko00710 Carbon fixation in photosynthetic organisms	KOG3111-D-ribulose-5-phosphate 3-epimerase[G]
YLR043C	465.158	745.52	-0.680528	2.3273e-126	1.04586e-125	-	TRX1	thioredoxin TRX1	GO:0000011,GO:0000103,GO:0000139,GO:0000324,GO:0005623,GO:0005634,GO:0005758,GO:0005829,GO:0006457,GO:0006662,GO:0006888,GO:0006890,GO:0009263,GO:0015031,GO:0015035,GO:0015036,GO:0016671,GO:0034599,GO:0042144,GO:0045454,GO:0080058	K03671-ko04621 NOD-like receptor signaling pathway;ko05132 Salmonella infection;ko05012 Parkinson disease;ko05418 Fluid shear stress and atherosclerosis	KOG0907-Thioredoxin[O]
YHR020W	24.7593	50.373	-1.02468	4.3172e-126	1.9387e-125	down	YHR020W	proline--tRNA ligase	GO:0002161,GO:0003723,GO:0004818,GO:0004827,GO:0005524,GO:0005737,GO:0006424,GO:0006433	K14163-ko00860 Porphyrin metabolism;ko00970 Aminoacyl-tRNA biosynthesis	KOG4163-Prolyl-tRNA synthetase[J]
YPL141C	29.0841	14.5231	1.00188	6.51007e-126	2.92133e-125	up	FRK1	protein kinase FRK1	GO:0004672,GO:0004674,GO:0005524,GO:0005634,GO:0005938,GO:0035556	-	KOG0583-Serine/threonine protein kinase[T]
YHR202W	27.6115	10.9756	1.33097	8.78674e-126	3.94012e-125	up	YHR202W	uncharacterized protein	GO:0005773,GO:0005829,GO:0009166,GO:0016787	-	KOG4419-5' nucleotidase[F]
YJR110W	15.1013	35.7019	-1.24133	8.89353e-126	3.98515e-125	down	YMR1	phosphatidylinositol-3-phosphatase YMR1	GO:0003729,GO:0004438,GO:0004725,GO:0005737,GO:0046856	K18081-ko00562 Inositol phosphate metabolism;ko04070 Phosphatidylinositol signaling system	KOG1089-Myotubularin-related phosphatidylinositol 3-phosphate 3-phosphatase MTM6[R]
YOR061W	90.1073	158.232	-0.812321	1.35528e-125	6.06858e-125	-	CKA2	casein kinase 2 catalytic subunit CKA2	GO:0001300,GO:0004674,GO:0005524,GO:0005654,GO:0005956,GO:0006356,GO:0006359,GO:0006468,GO:0006974,GO:0007535,GO:0018105,GO:0018107,GO:0031167,GO:0034456,GO:0071470	K03097-ko03008 Ribosome biogenesis in eukaryotes;ko04310 Wnt signaling pathway;ko04064 NF-kappa B signaling pathway;ko04137 Mitophagy - animal;ko04139 Mitophagy - yeast;ko04520 Adherens junction;ko04712 Circadian rhythm - plant;ko05235 PD-L1 expression and PD-1 checkpoint pathway in cancer;ko05162 Measles;ko05010 Alzheimer disease;ko05020 Prion disease;ko05022 Pathways of neurodegeneration - mult…	KOG0668-Casein kinase II, alpha subunit[TDK]
YCL014W	6.35594	1.71739	1.88789	1.61178e-125	7.21193e-125	up	BUD3	Bud3p	GO:0000142,GO:0000755,GO:0005089,GO:0005935,GO:0007120,GO:0035023,GO:0043547	-	-
YPL149W	253.285	376.509	-0.571927	1.96072e-125	8.76698e-125	-	ATG5	Atg5p	GO:0000045,GO:0000407,GO:0000422,GO:0005776,GO:0005829,GO:0006501,GO:0006914,GO:0006995,GO:0008047,GO:0016020,GO:0016236,GO:0016787,GO:0032258,GO:0034045,GO:0034274,GO:0034727,GO:0044805	K08339-ko04140 Autophagy - animal;ko04138 Autophagy - yeast;ko04136 Autophagy - other;ko04137 Mitophagy - animal;ko04216 Ferroptosis;ko04621 NOD-like receptor signaling pathway;ko04622 RIG-I-like receptor signaling pathway;ko04211 Longevity regulating pathway;ko04213 Longevity regulating pathway - multiple species;ko05131 Shigellosis	KOG2976-Protein involved in autophagy and nutrient starvation[O]
YER030W	218.691	123.439	0.8251	2.20578e-125	9.85564e-125	-	CHZ1	Chz1p	GO:0005634,GO:0006338,GO:0042393	-	-
YBR136W	6.89861	2.71701	1.34429	5.78747e-125	2.58405e-124	up	MEC1	protein kinase MEC1	GO:0000722,GO:0000723,GO:0004672,GO:0004674,GO:0005524,GO:0005634,GO:0006139,GO:0006260,GO:0006281,GO:0006310,GO:0006975,GO:0007131,GO:0016572,GO:2000105	K06640-ko03460 Fanconi anemia pathway;ko04110 Cell cycle;ko04214 Apoptosis - fly;ko04115 p53 signaling pathway;ko04218 Cellular senescence;ko05166 Human T-cell leukemia virus 1 infection;ko05170 Human immunodeficiency virus 1 infection;ko05165 Human papillomavirus infection	KOG0890-Protein kinase of the PI-3 kinase family involved in mitotic growth, DNA repair and meiotic recombination[TBLD]
YDR238C	50.3642	80.2881	-0.672789	7.06702e-125	3.1531e-124	-	SEC26	coatomer subunit beta	GO:0005198,GO:0006886,GO:0006888,GO:0016192,GO:0030126,GO:0030135	-	KOG1058-Vesicle coat complex COPI, beta subunit[U]
YPR138C	76.1575	128.02	-0.74931	9.19116e-125	4.09789e-124	-	MEP3	ammonium permease MEP3	GO:0005886,GO:0005887,GO:0008519,GO:0015695,GO:0015696,GO:0019740,GO:0072488	-	KOG0682-Ammonia permease[P]
YBL049W	182.46	91.6816	0.992879	9.22379e-125	4.1095e-124	-	MOH1	Moh1p	GO:0046872	-	KOG3399-Predicted Yippee-type zinc-binding protein[R]
YLR387C	80.6421	46.2614	0.801724	1.02179e-124	4.54917e-124	-	REH1	Reh1p	GO:0003676,GO:0005737,GO:0008270,GO:0042273,GO:0046872	-	KOG2785-C2H2-type Zn-finger protein[R]
YOL100W	50.8824	33.6932	0.59471	1.02944e-124	4.57996e-124	-	PKH2	serine/threonine protein kinase PKH2	GO:0000196,GO:0004672,GO:0004674,GO:0005524,GO:0005622,GO:0005634,GO:0005938,GO:0006468,GO:0006897,GO:0018105,GO:0032511,GO:0033962,GO:0035556,GO:0060211	K06276-ko04011 MAPK signaling pathway - yeast;ko04068 FoxO signaling pathway;ko04071 Sphingolipid signaling pathway;ko04151 PI3K-Akt signaling pathway;ko04152 AMPK signaling pathway;ko04150 mTOR signaling pathway;ko04140 Autophagy - animal;ko04210 Apoptosis;ko04510 Focal adhesion;ko04660 T cell receptor signaling pathway;ko04664 Fc epsilon RI signaling pathway;ko04910 Insulin signaling pathway;ko…	KOG0592-3-phosphoinositide-dependent protein kinase (PDK1)[T]
YKL207W	155.604	258.536	-0.732485	1.14385e-124	5.08531e-124	-	EMC3	Emc3p	GO:0034975,GO:0072546	-	KOG3188-Uncharacterized conserved protein[S]
YHR024C	38.6274	76.4494	-0.984882	1.14501e-124	5.08683e-124	-	MAS2	mitochondrial-processing protease subunit alpha	GO:0004222,GO:0005743,GO:0005759,GO:0006626,GO:0006627,GO:0008270,GO:0017087,GO:0046872	-	KOG2067-Mitochondrial processing peptidase, alpha subunit[O]
YBR278W	75.3099	28.3023	1.41192	1.55864e-124	6.9195e-124	up	DPB3	DNA polymerase epsilon noncatalytic subunit	GO:0003887,GO:0005634,GO:0006261,GO:0006272,GO:0008622,GO:0042276,GO:0070868,GO:0090399	-	KOG1658-DNA polymerase epsilon, subunit C[L]
YML110C	257.187	378.478	-0.557394	1.86464e-124	8.27211e-124	-	COQ5	2-hexaprenyl-6-methoxy-1,4-benzoquinone methyltransferase	GO:0005759,GO:0006744,GO:0008425,GO:0009060,GO:0031314,GO:0043334	K06127-ko00130 Ubiquinone and other terpenoid-quinone biosynthesis	KOG1540-Ubiquinone biosynthesis methyltransferase COQ5[H]
YFR055W	14.8265	45.743	-1.62538	2.7246e-124	1.20786e-123	down	IRC7	cysteine-S-conjugate beta-lyase IRC7	GO:0004121,GO:0005737,GO:0006520,GO:0006790,GO:0009086,GO:0019450,GO:0030170,GO:0047804	-	KOG0053-Cystathionine beta-lyases/cystathionine gamma-synthases[E]
YHR136C	40.7577	4.79129	3.08859	3.54228e-124	1.56923e-123	up	SPL2	Spl2p	GO:0004857,GO:0004860,GO:0005737,GO:0006623	-	-
YOR369C	397.147	265.797	0.579346	3.65044e-124	1.61599e-123	-	RPS12	ribosomal 40S subunit protein S12	GO:0002181,GO:0003735,GO:0005840,GO:0006412,GO:0022627	K02951-ko03010 Ribosome;ko05171 Coronavirus disease - COVID-19	KOG3406-40S ribosomal protein S12[J]
YLL003W	29.2012	15.301	0.932401	3.69177e-124	1.63313e-123	-	SFI1	Sfi1p	GO:0000086,GO:0005825,GO:0030474,GO:0051225,GO:0051301	-	KOG4775-Uncharacterized protein SFI1 involved in G(2)-M transition[D]
YIL026C	17.6655	7.97666	1.14708	3.87208e-124	1.71168e-123	up	IRR1	Irr1p	GO:0000755,GO:0000775,GO:0003682,GO:0005634,GO:0005829,GO:0006473,GO:0007064,GO:0009847,GO:0031505,GO:0034990,GO:0051301	K06671-ko04110 Cell cycle;ko04111 Cell cycle - yeast;ko04113 Meiosis - yeast	KOG2011-Sister chromatid cohesion complex Cohesin, subunit STAG/IRR1/SCC3[D]
YLR443W	19.8162	49.1724	-1.31117	4.52043e-124	1.99687e-123	down	ECM7	Ecm7p	GO:0005886,GO:0006816,GO:0016021,GO:0071555	-	-
YML038C	59.3613	107.595	-0.858021	8.5261e-124	3.76368e-123	-	YMD8	Ymd8p	GO:0005338,GO:0005793,GO:0008643,GO:0015780,GO:0015786,GO:0016021,GO:0030663	-	KOG1443-Predicted integral membrane protein[S]
YLR201C	225.559	152.291	0.566678	9.93609e-124	4.38299e-123	-	COQ9	ubiquinone biosynthesis protein COQ9	GO:0005743,GO:0006744,GO:0008289,GO:1901006	-	KOG2969-Uncharacterized conserved protein[S]
YFR001W	51.7881	14.4928	1.83728	1.48396e-123	6.5414e-123	up	LOC1	Loc1p	GO:0000447,GO:0000472,GO:0000480,GO:0003729,GO:0003824,GO:0005730,GO:0005992,GO:0008298,GO:0030687,GO:0042273,GO:0042802,GO:0051028	-	-
YGL093W	42.4187	25.3999	0.739877	3.04097e-123	1.33953e-122	-	SPC105	Spc105p	GO:0000778,GO:0000941,GO:0005200,GO:0005737,GO:0005816,GO:0007020,GO:0007094,GO:0008017,GO:0031134,GO:0031617,GO:0031965,GO:0034501,GO:0051010,GO:1990758	-	-
YNL267W	44.7015	28.5441	0.647129	6.45668e-123	2.84212e-122	-	PIK1	1-phosphatidylinositol 4-kinase	GO:0004430,GO:0005524,GO:0005622,GO:0005634,GO:0005802,GO:0006897,GO:0016301,GO:0042998,GO:0046854,GO:0048015,GO:0050714	K19801-ko00562 Inositol phosphate metabolism;ko04070 Phosphatidylinositol signaling system	KOG0903-Phosphatidylinositol 4-kinase, involved in intracellular trafficking and secretion[TU]
YGR169C-A	144.478	312.734	-1.11409	1.18708e-122	5.22162e-122	down	LSO2	Lso2p	GO:0005634,GO:0055072	-	-
YML119W	129.769	82.2994	0.656989	1.82482e-122	8.02125e-122	-	YML119W	uncharacterized protein	-	-	-
YBL093C	239.056	374.719	-0.648463	2.68774e-122	1.1806e-121	-	ROX3	Rox3p	GO:0000122,GO:0001113,GO:0001135,GO:0005634,GO:0016592,GO:0045944,GO:0051123,GO:0070847	-	-
YIL007C	81.3788	34.5593	1.23558	3.55861e-122	1.56203e-121	up	NAS2	Nas2p	GO:0000502,GO:0005634,GO:0005737,GO:0005829,GO:0006511,GO:0008540,GO:0070682	K06693-ko03050 Proteasome;ko05010 Alzheimer disease;ko05012 Parkinson disease;ko05014 Amyotrophic lateral sclerosis;ko05016 Huntington disease;ko05017 Spinocerebellar ataxia;ko05020 Prion disease;ko05022 Pathways of neurodegeneration - multiple diseases	KOG3129-26S proteasome regulatory complex, subunit PSMD9[O]
YER133W	343.477	483.078	-0.492044	3.79981e-122	1.66673e-121	-	GLC7	type 1 serine/threonine-protein phosphatase catalytic subunit GLC7	GO:0000076,GO:0000077,GO:0000164,GO:0000778,GO:0000781,GO:0001400,GO:0004722,GO:0005634,GO:0005730,GO:0005741,GO:0005816,GO:0005847,GO:0005925,GO:0005935,GO:0005977,GO:0006109,GO:0006364,GO:0006397,GO:0006470,GO:0006873,GO:0006986,GO:0007059,GO:0007094,GO:0007114,GO:0007346,GO:0009408,GO:0016576,GO:0030437,GO:0030846,GO:0030847,GO:0031297,GO:0032922,GO:0034501,GO:0035307,GO:0043153,GO:0046822,GO:…	K06269-ko03015 mRNA surveillance pathway;ko04390 Hippo signaling pathway;ko04024 cAMP signaling pathway;ko04022 cGMP-PKG signaling pathway;ko04113 Meiosis - yeast;ko04114 Oocyte meiosis;ko04218 Cellular senescence;ko04510 Focal adhesion;ko04810 Regulation of actin cytoskeleton;ko04611 Platelet activation;ko04910 Insulin signaling pathway;ko04921 Oxytocin signaling pathway;ko04261 Adrenergic signa…	KOG0374-Serine/threonine specific protein phosphatase PP1, catalytic subunit[TR]
YPR091C	69.411	108.506	-0.644534	4.03727e-122	1.76964e-121	-	NVJ2	Nvj2p	GO:0005789,GO:0008289,GO:0016021,GO:0071561	-	KOG2238-Uncharacterized conserved protein TEX2, contains PH domain[R]
YIL137C	76.0045	54.0472	0.491865	6.08145e-122	2.66378e-121	-	TMA108	Tma108p	GO:0005737,GO:0005886,GO:0006508,GO:0008270,GO:0042254,GO:0042277,GO:0043171,GO:0070006	-	KOG1046-Puromycin-sensitive aminopeptidase and related aminopeptidases[EO]
YLR154C	97.2197	27.9896	1.79635	8.79777e-122	3.85088e-121	up	RNH203	Rnh203p	GO:0005634,GO:0005737,GO:0006401,GO:0032299,GO:0043137,GO:0090502	-	-
YOR272W	25.6304	8.0389	1.67279	8.86945e-122	3.87953e-121	up	YTM1	Ytm1p	GO:0000463,GO:0000466,GO:0005654,GO:0005730,GO:0030687,GO:0042273,GO:0043021,GO:0051276,GO:0070545	-	KOG0313-Microtubule binding protein YTM1 (contains WD40 repeats)[Z]
YHR207C	48.6186	24.8518	0.968157	1.11735e-121	4.88391e-121	-	SET5	S-adenosylmethionine-dependent methyltransferase	GO:0000790,GO:0005737,GO:0008757,GO:0034968	-	KOG2084-Predicted histone tail methylase containing SET domain[B]
YBR147W	175.027	274.881	-0.651234	1.1755e-121	5.13449e-121	-	RTC2	cationic amino acid transporter	GO:0015174,GO:0016021,GO:0031966,GO:0034488,GO:0071627	-	KOG2913-Predicted membrane protein[S]
YDR194C	30.5648	58.7367	-0.942389	1.40352e-121	6.12616e-121	-	MSS116	ATP-dependent RNA helicase	GO:0000372,GO:0000373,GO:0003723,GO:0004004,GO:0004386,GO:0005524,GO:0005730,GO:0005759,GO:0006392,GO:0006397,GO:0006417,GO:0010501,GO:0016020,GO:0033592,GO:0034337	-	KOG0342-ATP-dependent RNA helicase pitchoune[A]
YML052W	114.957	194.959	-0.762079	1.40531e-121	6.12967e-121	-	SUR7	Sur7p	GO:0005886,GO:0005938,GO:0006897,GO:0016021,GO:0030437,GO:0045121	-	-
YJL140W	169.89	101.09	0.748961	1.75715e-121	7.65894e-121	-	RPB4	DNA-directed RNA polymerase II subunit RPB4	GO:0000166,GO:0000288,GO:0000932,GO:0001172,GO:0003676,GO:0003899,GO:0005622,GO:0005634,GO:0005665,GO:0005737,GO:0006281,GO:0006351,GO:0006366,GO:0006367,GO:0031369,GO:0031990,GO:0034402,GO:0045948	K03012-ko03020 RNA polymerase;ko03420 Nucleotide excision repair;ko05016 Huntington disease	KOG2351-RNA polymerase II, fourth largest subunit[K]
YOR264W	79.0304	45.3967	0.79982	2.27368e-121	9.90346e-121	-	DSE3	Dse3p	GO:0005935,GO:0007049	-	-
YGL184C	12.246	35.5814	-1.53882	3.79063e-121	1.64993e-120	down	STR3	cystathionine beta-lyase STR3	GO:0003824,GO:0004121,GO:0005634,GO:0005777,GO:0009086,GO:0019346,GO:0030170,GO:0071266	-	KOG0053-Cystathionine beta-lyases/cystathionine gamma-synthases[E]
YGR267C	253.09	385.367	-0.60658	1.19632e-120	5.20354e-120	-	FOL2	GTP cyclohydrolase I	GO:0003934,GO:0005525,GO:0005737,GO:0006729,GO:0008270,GO:0009396,GO:0035998,GO:0046654,GO:0046656	K01495-ko00790 Folate biosynthesis	KOG2698-GTP cyclohydrolase I[H]
YGL111W	23.0251	6.66687	1.78813	2.08789e-120	9.07518e-120	up	NSA1	ribosome biosynthesis protein NSA1	GO:0005730,GO:0006364,GO:0030687,GO:0042273	-	KOG3881-Uncharacterized conserved protein[S]
YLR390W-A	335.863	490.801	-0.547265	2.49098e-120	1.08197e-119	-	CCW14	Ccw14p	GO:0005199,GO:0005576,GO:0009277,GO:0031225,GO:0031505	-	-
YIL117C	58.8552	25.8674	1.18604	2.64833e-120	1.14951e-119	up	PRM5	pheromone-regulated protein PRM5	GO:0000324,GO:0005935,GO:0016021	-	-
YMR278W	88.6922	59.3627	0.579249	3.12396e-120	1.35502e-119	-	PRM15	phosphoribomutase PRM15	GO:0000287,GO:0005634,GO:0005829,GO:0005975,GO:0006006,GO:0006148,GO:0006166,GO:0008973,GO:0016868,GO:0046115	K15779-ko00010 Glycolysis / Gluconeogenesis;ko00030 Pentose phosphate pathway;ko00052 Galactose metabolism;ko00500 Starch and sucrose metabolism;ko00520 Amino sugar and nucleotide sugar metabolism;ko00230 Purine metabolism	KOG1220-Phosphoglucomutase/phosphomannomutase[G]
YNL232W	56.2628	22.9073	1.29637	5.85643e-120	2.53847e-119	up	CSL4	exosome non-catalytic core subunit CSL4	GO:0000176,GO:0000177,GO:0000467,GO:0003723,GO:0005634,GO:0005730,GO:0005737,GO:0034427,GO:0043628,GO:0070478,GO:0070481,GO:0070651,GO:0071035,GO:0071038,GO:0071042,GO:0071051	K07573-ko03018 RNA degradation	KOG3409-Exosomal 3'-5' exoribonuclease complex, subunit ski4 (Csl4)[J]
YBR212W	210.866	170.368	0.307673	7.69247e-120	3.33198e-119	-	NGR1	Ngr1p	GO:0000166,GO:0000932,GO:0003676,GO:0003729,GO:0007005,GO:0010494,GO:0048471,GO:0061158	-	KOG0148-Apoptosis-promoting RNA-binding protein TIA-1/TIAR (RRM superfamily)[AJ]
YLR273C	17.9614	5.66919	1.66368	1.11446e-119	4.82392e-119	up	PIG1	protein phosphatase regulator PIG1	GO:0000164,GO:0005978,GO:0005979	K07189-ko04910 Insulin signaling pathway;ko04931 Insulin resistance	KOG3986-Protein phosphatase, regulatory subunit PPP1R3C/D[OT]
YPL119C-A	102.191	24.7236	2.0473	2.03683e-119	8.81025e-119	up	YPL119C-A	uncharacterized protein	GO:0016021	-	-
YDR246W	299.853	210.289	0.511882	9.99137e-119	4.31874e-118	-	TRS23	TRAPP subunit TRS23	GO:0000407,GO:0005783,GO:0006810,GO:0006888,GO:0006914,GO:0030008,GO:0043547,GO:0051276,GO:1990070,GO:1990071,GO:1990072	-	KOG3369-Transport protein particle (TRAPP) complex subunit[U]
YPR137C-B	17.2187	29.9345	-0.797831	1.31966e-118	5.70024e-118	-	YPR137C-B	gag-pol fusion protein	GO:0000943,GO:0003723,GO:0005737,GO:0032197	-	-
YIL146C	58.5613	32.7943	0.8365	3.04132e-118	1.31278e-117	-	ATG32	mitophagy protein ATG32	GO:0000422,GO:0005774,GO:0031307,GO:0034045	-	-
YHR026W	171.265	285.834	-0.738946	3.28367e-118	1.41641e-117	-	VMA16	H(+)-transporting V0 sector ATPase subunit c''	GO:0000220,GO:0007035,GO:0008553,GO:0015078,GO:0015991,GO:0016021,GO:0016471,GO:0033179,GO:0046961	K03661-ko00190 Oxidative phosphorylation;ko04145 Phagosome;ko04142 Lysosome;ko04721 Synaptic vesicle cycle;ko05165 Human papillomavirus infection;ko05110 Vibrio cholerae infection;ko05120 Epithelial cell signaling in Helicobacter pylori infection;ko05152 Tuberculosis;ko05323 Rheumatoid arthritis	KOG0233-Vacuolar H+-ATPase V0 sector, subunit c''[C]
YPL224C	48.5534	89.2462	-0.87822	9.93695e-118	4.28333e-117	-	MMT2	Mmt2p	GO:0005385,GO:0005739,GO:0006879,GO:0008324,GO:0010043,GO:0016020,GO:0016021,GO:0031966,GO:0061088	-	KOG1485-Mitochondrial Fe2+ transporter MMT1 and related transporters (cation diffusion facilitator superfamily)[P]
YDR222W	30.6251	10.5419	1.53859	1.23785e-117	5.33209e-117	up	YDR222W	uncharacterized protein	GO:0005737,GO:0006979	-	-
YER068W	29.0768	57.9809	-0.995709	1.42275e-117	6.12431e-117	-	MOT2	CCR4-NOT core ubiquitin-protein ligase subunit MOT2	GO:0000166,GO:0000209,GO:0003676,GO:0003723,GO:0004842,GO:0005634,GO:0005737,GO:0006351,GO:0008270,GO:0010498,GO:0016567,GO:0030014,GO:0030015,GO:0031087,GO:0032968	K10643-ko03018 RNA degradation	KOG2068-MOT2 transcription factor[K]
YDR041W	272.923	184.12	0.56785	2.20001e-117	9.46352e-117	-	RSM10	mitochondrial 37S ribosomal protein RSM10	GO:0003735,GO:0005739,GO:0005763,GO:0006412,GO:0015935,GO:0032543	-	KOG3321-Mitochondrial ribosomal protein S10[J]
ITS2-2	429.498	247.1	0.797555	2.47008e-117	1.06179e-116	-	ITS2-2	internal transcribed spacer	-	-	-
YBR248C	28.2705	57.7453	-1.03041	3.22491e-117	1.38531e-116	down	HIS7	imidazoleglycerol-phosphate synthase	GO:0000105,GO:0000107,GO:0003824,GO:0004359,GO:0005622,GO:0005737,GO:0006541,GO:0016833	-	KOG0623-Glutamine amidotransferase/cyclase[E]
YHR205W	64.5199	43.056	0.58353	3.69985e-117	1.58824e-116	-	SCH9	serine/threonine protein kinase SCH9	GO:0000329,GO:0001302,GO:0001324,GO:0004674,GO:0004711,GO:0005524,GO:0005634,GO:0005737,GO:0006468,GO:0018105,GO:0032880,GO:0035556,GO:0043619,GO:0045943,GO:0045945,GO:0047484,GO:0060963,GO:0090153	K04456-ko04010 MAPK signaling pathway;ko04012 ErbB signaling pathway;ko04014 Ras signaling pathway;ko04015 Rap1 signaling pathway;ko04370 VEGF signaling pathway;ko04371 Apelin signaling pathway;ko04630 JAK-STAT signaling pathway;ko04668 TNF signaling pathway;ko04066 HIF-1 signaling pathway;ko04068 FoxO signaling pathway;ko04072 Phospholipase D signaling pathway;ko04071 Sphingolipid signaling path…	KOG0598-Ribosomal protein S6 kinase and related proteins[RT]
YBR130C	23.8877	55.5327	-1.21707	4.01642e-117	1.72294e-116	down	SHE3	She3p	GO:0003729,GO:0005789,GO:0005934,GO:0007533,GO:0008298,GO:0048309,GO:0051028	-	-
SRG1	330.949	228.38	0.535173	4.16147e-117	1.78394e-116	-	SRG1	SRG1	-	-	-
YOL049W	81.2862	49.9313	0.703065	4.77444e-117	2.0453e-116	-	GSH2	glutathione synthase	GO:0000287,GO:0004363,GO:0005524,GO:0005622,GO:0006750,GO:0042803,GO:0043295	K21456-ko00270 Cysteine and methionine metabolism;ko00480 Glutathione metabolism;ko04216 Ferroptosis	KOG0021-Glutathione synthetase[Q]
YML118W	105.742	70.6996	0.580779	5.4058e-117	2.31417e-116	-	NGL3	3'-5' poly(A) RNA exonuclease	GO:0004519,GO:0004535,GO:0043633	-	KOG2338-Transcriptional effector CCR4-related protein[K]
YOR009W	10.6773	31.6965	-1.56978	9.5985e-117	4.10621e-116	down	TIR4	Tir4p	GO:0005199,GO:0005576,GO:0006950,GO:0009277,GO:0031225,GO:0031505	-	-
YHR160C	41.8553	13.6942	1.61185	1.04068e-116	4.44892e-116	up	PEX18	Pex18p	GO:0005777,GO:0005778,GO:0005829,GO:0016558	-	-
YER028C	30.2153	66.6839	-1.14206	1.58804e-116	6.78429e-116	down	MIG3	Mig3p	GO:0000430,GO:0000978,GO:0001078,GO:0003676,GO:0005634,GO:0005737,GO:0006351,GO:0006974,GO:0010768,GO:0034644,GO:0045471,GO:0046872	-	KOG3576-Ovo and related transcription factors[K]
YGR245C	15.5511	5.11478	1.60427	1.59472e-116	6.80815e-116	up	SDA1	Sda1p	GO:0000055,GO:0005623,GO:0005634,GO:0005730,GO:0007049,GO:0007089,GO:0015031,GO:0030036,GO:0042273	-	KOG2229-Protein required for actin cytoskeleton organization and cell cycle progression[DZ]
YDR028C	104.182	145.865	-0.485531	2.64931e-116	1.13026e-115	-	REG1	protein phosphatase regulator REG1	GO:0000122,GO:0000164,GO:0005634,GO:0005737,GO:0005773,GO:0005977,GO:0006109,GO:0006986,GO:0007039,GO:0042149,GO:0061587	-	-
YBR042C	15.9825	43.7521	-1.45286	4.01493e-116	1.7117e-115	down	CST26	putative acyltransferase	GO:0005811,GO:0008152,GO:0008654,GO:0016021,GO:0016746	K13513-ko00561 Glycerolipid metabolism;ko00564 Glycerophospholipid metabolism	KOG1505-Lysophosphatidic acid acyltransferase LPAAT and related acyltransferases[I]
YNR035C	352.485	279.247	0.336021	4.69925e-116	2.00208e-115	-	ARC35	Arc35p	GO:0000001,GO:0000226,GO:0005198,GO:0005829,GO:0005885,GO:0006898,GO:0030036,GO:0030479,GO:0034314	K05758-ko04144 Endocytosis;ko04138 Autophagy - yeast;ko04530 Tight junction;ko04810 Regulation of actin cytoskeleton;ko04666 Fc gamma R-mediated phagocytosis;ko05130 Pathogenic Escherichia coli infection;ko05132 Salmonella infection;ko05131 Shigellosis;ko05135 Yersinia infection;ko05100 Bacterial invasion of epithelial cells	KOG2826-Actin-related protein Arp2/3 complex, subunit ARPC2[Z]
YOR065W	680.543	581.749	0.22629	5.61767e-116	2.39173e-115	-	CYT1	ubiquinol--cytochrome-c reductase catalytic subunit CYT1	GO:0005743,GO:0005746,GO:0005750,GO:0005758,GO:0005829,GO:0006119,GO:0006122,GO:0006626,GO:0009055,GO:0020037,GO:0045153,GO:0046872	K00413-ko00190 Oxidative phosphorylation;ko02020 Two-component system;ko04260 Cardiac muscle contraction;ko04714 Thermogenesis;ko05208 Chemical carcinogenesis - reactive oxygen species;ko05010 Alzheimer disease;ko05012 Parkinson disease;ko05014 Amyotrophic lateral sclerosis;ko05016 Huntington disease;ko05020 Prion disease;ko05022 Pathways of neurodegeneration - multiple diseases;ko05415 Diabetic …	KOG3052-Cytochrome c1[C]
YHR028C	113.647	86.1166	0.400195	9.02005e-116	3.83768e-115	-	DAP2	Dap2p	GO:0000329,GO:0004252,GO:0008239,GO:0016021,GO:0016485	K01278-ko04974 Protein digestion and absorption	KOG2100-Dipeptidyl aminopeptidase[O]
YGL011C	454.387	357.267	0.346921	1.52827e-115	6.49775e-115	-	SCL1	proteasome core particle subunit alpha 1	GO:0004298,GO:0005634,GO:0005737,GO:0006511,GO:0010499,GO:0019773,GO:0034515,GO:0042175,GO:0043161	K02730-ko03050 Proteasome;ko05010 Alzheimer disease;ko05012 Parkinson disease;ko05014 Amyotrophic lateral sclerosis;ko05016 Huntington disease;ko05017 Spinocerebellar ataxia;ko05020 Prion disease;ko05022 Pathways of neurodegeneration - multiple diseases	KOG0182-20S proteasome, regulatory subunit alpha type PSMA6/SCL1[O]
YOR343W-B	9.20753	18.5072	-1.0072	1.56472e-115	6.64821e-115	down	YOR343W-B	gag-pol fusion protein	GO:0000943,GO:0003723,GO:0005737,GO:0032197	-	-
YPL254W	6.07307	23.0437	-1.92388	1.75274e-115	7.44199e-115	down	HFI1	Hfi1p	GO:0000124,GO:0003712,GO:0003713,GO:0005671,GO:0006355,GO:0006366,GO:0016573,GO:0046695	-	-
YHR190W	313.44	424.043	-0.436023	2.16766e-115	9.19744e-115	-	ERG9	bifunctional farnesyl-diphosphate farnesyltransferase/squalene synthase	GO:0004310,GO:0005789,GO:0006696,GO:0008299,GO:0008610,GO:0016021,GO:0016491,GO:0051996	K00801-ko00100 Steroid biosynthesis;ko00909 Sesquiterpenoid and triterpenoid biosynthesis	KOG1459-Squalene synthetase[I]
YBL098W	19.7634	5.06942	1.96294	2.40374e-115	1.01922e-114	up	BNA4	kynurenine 3-monooxygenase	GO:0004502,GO:0005739,GO:0005741,GO:0006569,GO:0016174,GO:0019805,GO:0034354,GO:0043420,GO:0044550,GO:0050660,GO:0070189,GO:0071949	K00486-ko00380 Tryptophan metabolism	KOG2614-Kynurenine 3-monooxygenase and related flavoprotein monooxygenases[CR]
YJL070C	19.8088	38.98	-0.976596	2.43453e-115	1.03157e-114	-	YJL070C	metallo-dependent hydrolase superfamily protein	GO:0003876,GO:0032264	-	KOG1096-Adenosine monophosphate deaminase[F]
YDL205C	29.0895	68.7659	-1.24119	2.83058e-115	1.19857e-114	down	HEM3	hydroxymethylbilane synthase	GO:0004418,GO:0006782,GO:0006783,GO:0018160,GO:0033014	K01749-ko00860 Porphyrin metabolism	KOG2892-Porphobilinogen deaminase[H]
YGL039W	16.3878	46.5976	-1.50764	4.28974e-115	1.8152e-114	down	YGL039W	carbonyl reductase (NADPH-dependent)	GO:0003824,GO:0004029,GO:0004090,GO:0006725,GO:0016021,GO:0016614,GO:0042180,GO:0050662,GO:1901426	-	KOG1502-Flavonol reductase/cinnamoyl-CoA reductase[V]
YLR090W	83.0448	136.675	-0.718789	4.3945e-115	1.85827e-114	-	XDJ1	Xdj1p	GO:0001671,GO:0005524,GO:0005829,GO:0006457,GO:0009408,GO:0016020,GO:0030150,GO:0031307,GO:0042026,GO:0046872,GO:0090084	-	KOG0712-Molecular chaperone (DnaJ superfamily)[O]
YPL233W	60.3336	128.99	-1.09623	5.64773e-115	2.38659e-114	down	NSL1	MIND complex subunit NSL1	GO:0000776,GO:0000818,GO:0000922,GO:0007059,GO:0051301	-	-
YER017C	59.6565	94.859	-0.669106	3.09758e-114	1.30808e-113	-	AFG3	AAA family ATPase AFG3	GO:0001302,GO:0002181,GO:0004176,GO:0004222,GO:0005524,GO:0005743,GO:0005745,GO:0006465,GO:0006508,GO:0008053,GO:0008237,GO:0008270,GO:0016021,GO:0016887,GO:0034982,GO:0042407,GO:0045041,GO:0097002	K08956-ko05017 Spinocerebellar ataxia	KOG0731-AAA+-type ATPase containing the peptidase M41 domain[O]
YPR152C	58.8762	31.8432	0.886697	3.15318e-114	1.33066e-113	-	URN1	Urn1p	GO:0000398,GO:0003723,GO:0005685,GO:0071004	-	-
YPL259C	82.8404	135.278	-0.707521	4.11613e-114	1.73585e-113	-	APM1	Apm1p	GO:0005905,GO:0006886,GO:0006896,GO:0016192,GO:0030121,GO:0030131,GO:0030276	K12393-ko04142 Lysosome;ko05170 Human immunodeficiency virus 1 infection	KOG0937-Adaptor complexes medium subunit family[U]
YDR138W	13.1903	30.6422	-1.21604	4.78803e-114	2.01784e-113	down	HPR1	Hpr1p	GO:0000445,GO:0000446,GO:0000781,GO:0003676,GO:0006283,GO:0006310,GO:0006355,GO:0006368,GO:0006406,GO:0031124,GO:0032947	-	-
YGL071W	19.1654	40.7079	-1.0868	5.57813e-114	2.34922e-113	down	AFT1	DNA-binding transcription factor AFT1	GO:0000982,GO:0000987,GO:0005634,GO:0005737,GO:0006351,GO:0007059,GO:0034087,GO:0034758,GO:0036086,GO:0045132,GO:0045944,GO:0046872	-	-
YDR485C	57.2573	36.9085	0.633505	8.56484e-114	3.60463e-113	-	VPS72	Vps72p	GO:0000812,GO:0005634,GO:0006338,GO:0006355,GO:0042393,GO:0043486	-	-
YBR231C	71.3127	34.8051	1.03486	9.72307e-114	4.08933e-113	up	SWC5	Swc5p	GO:0000812,GO:0005634,GO:0005829,GO:0006338,GO:0006351,GO:0006355,GO:0043486	-	KOG4776-Uncharacterized conserved protein BCNT[S]
YOR215C	600.007	470.837	0.349752	1.56941e-113	6.59619e-113	-	AIM41	Aim41p	GO:0005739,GO:0016884	-	-
YKL091C	152.669	240.447	-0.655316	4.16757e-113	1.75044e-112	-	YKL091C	phosphatidylinositol/phosphatidylcholine-binding protein	GO:0005215,GO:0005622,GO:0005634,GO:0016021,GO:0031210,GO:0035091	-	KOG1471-Phosphatidylinositol transfer protein SEC14 and related proteins[I]
YLR241W	83.2833	124.372	-0.578556	4.94653e-113	2.07621e-112	-	CSC1	Csc1p	GO:0005227,GO:0006812,GO:0016021	-	KOG1134-Uncharacterized conserved protein[R]
YCR037C	17.0818	7.05253	1.27625	2.2144e-112	9.28825e-112	up	PHO87	SPX domain-containing inorganic phosphate transporter	GO:0005215,GO:0005315,GO:0005886,GO:0006797,GO:0006814,GO:0006817,GO:0016021,GO:0055085,GO:0097080,GO:2000185	-	KOG1281-Na+/dicarboxylate, Na+/tricarboxylate and phosphate transporters[P]
YML065W	16.1963	6.42734	1.33337	2.3088e-112	9.67769e-112	up	ORC1	origin recognition complex subunit 1	GO:0000781,GO:0003682,GO:0003688,GO:0005524,GO:0005634,GO:0005656,GO:0005664,GO:0005730,GO:0005737,GO:0005886,GO:0006267,GO:0006270,GO:0016887,GO:0030466,GO:0031261	K02603-ko04110 Cell cycle;ko04111 Cell cycle - yeast;ko04113 Meiosis - yeast	KOG1514-Origin recognition complex, subunit 1, and related proteins[L]
YCL039W	23.4696	45.9243	-0.968464	2.48453e-112	1.04073e-111	-	GID7	glucose-induced degradation complex subunit GID7	GO:0005634,GO:0005737,GO:0034657,GO:0043161,GO:0045721	-	KOG0293-WD40 repeat-containing protein[S]
YLR195C	33.37	67.823	-1.02322	3.10375e-112	1.29924e-111	down	NMT1	glycylpeptide N-tetradecanoyltransferase NMT1	GO:0001302,GO:0004379,GO:0005829,GO:0006499,GO:0018008	-	KOG2779-N-myristoyl transferase[I]
YKL168C	56.3937	91.1493	-0.692697	3.52069e-112	1.47278e-111	-	KKQ8	putative serine/threonine protein kinase KKQ8	GO:0004672,GO:0004674,GO:0005524,GO:0005634,GO:0005737,GO:0006468,GO:0030003,GO:0035556	-	KOG0590-Checkpoint kinase and related serine/threonine protein kinases[D]
YGR198W	17.2205	35.744	-1.05358	4.43939e-112	1.85585e-111	down	YPP1	Ypp1p	GO:0005768,GO:0005829,GO:0005886,GO:0006623,GO:0006898,GO:0019236,GO:0030479	-	KOG4162-Predicted calmodulin-binding protein[T]
YMR299C	64.3009	30.4888	1.07656	5.43259e-112	2.26952e-111	up	DYN3	dynein light intermediate chain	GO:0003774,GO:0005868,GO:0005881,GO:0030473	-	-
YLR019W	106.298	170.549	-0.682071	1.32334e-111	5.52468e-111	-	PSR2	putative phosphatase	GO:0004721,GO:0005886,GO:0006950,GO:0009408,GO:0009651,GO:0016791,GO:0071472	-	KOG1605-TFIIF-interacting CTD phosphatase, including NLI-interacting factor (involved in RNA polymerase II regulation)[K]
YDL143W	74.8472	46.5419	0.685418	1.47798e-111	6.16617e-111	-	CCT4	chaperonin-containing T-complex subunit CCT4	GO:0005524,GO:0005737,GO:0005832,GO:0006457,GO:0051082	-	KOG0358-Chaperonin complex component, TCP-1 delta subunit (CCT4)[O]
YJL185C	73.0613	35.8889	1.02557	2.38434e-111	9.94086e-111	up	ATG36	Atg36p	GO:0005777,GO:0030242	-	-
YLR340W	204.204	305.078	-0.579166	4.25362e-111	1.77225e-110	-	RPP0	ribosomal protein P0	GO:0000027,GO:0002181,GO:0003735,GO:0005737,GO:0005840,GO:0022625,GO:0042254,GO:0070180	K02941-ko03010 Ribosome;ko05171 Coronavirus disease - COVID-19	KOG0815-60S acidic ribosomal protein P0[J]
YDL076C	67.9527	128.033	-0.913915	6.65993e-111	2.77297e-110	-	RXT3	Rxt3p	GO:0006351,GO:0016479,GO:0033698	-	KOG4843-Uncharacterized conserved protein[S]
YHL031C	186.737	118.392	0.657441	1.53267e-110	6.37725e-110	-	GOS1	Gos1p	GO:0000139,GO:0000149,GO:0005484,GO:0005797,GO:0005801,GO:0006888,GO:0006891,GO:0006906,GO:0015031,GO:0016021,GO:0031201,GO:0048193,GO:0048209	K08495-ko04130 SNARE interactions in vesicular transport	KOG3208-SNARE protein GS28[U]
YDL106C	44.4281	23.406	0.924596	1.83229e-110	7.61885e-110	-	PHO2	Pho2p	GO:0000105,GO:0000978,GO:0001077,GO:0003677,GO:0005634,GO:0005829,GO:0006338,GO:0009113,GO:0043388,GO:0045937,GO:0045944,GO:2000679	-	KOG0486-Transcription factor PTX1, contains HOX domain[K]
YOR275C	49.7497	83.6107	-0.749001	3.01644e-110	1.25343e-109	-	RIM20	Rim20p	GO:0001403,GO:0005634,GO:0005737,GO:0006508,GO:0009268,GO:0016485,GO:0030435	K12200-ko03250 Viral life cycle - HIV-1;ko04144 Endocytosis	KOG2220-Predicted signal transduction protein[R]
YGL219C	145.153	215.095	-0.567397	4.32013e-110	1.79396e-109	-	MDM34	ERMES complex subunit MDM34	GO:0000002,GO:0005741,GO:0007005,GO:0015914,GO:0031307,GO:0032865,GO:1990456	-	-
YPL048W	408.333	342.172	0.255022	4.45682e-110	1.84949e-109	-	CAM1	translation elongation factor EF1B gamma	GO:0001047,GO:0003700,GO:0003746,GO:0005085,GO:0005509,GO:0005543,GO:0005634,GO:0005737,GO:0006414,GO:0006449,GO:0042254,GO:0045944	K03233-ko05134 Legionellosis	KOG1627-Translation elongation factor EF-1 gamma[J]
YDR423C	97.2943	60.9308	0.675183	6.48913e-110	2.69107e-109	-	CAD1	Cad1p	GO:0001077,GO:0005634,GO:0005737,GO:0036003,GO:0043565,GO:0045944,GO:0071276	-	-
YLR117C	70.4016	46.6385	0.594086	8.90574e-110	3.69079e-109	-	CLF1	Clf1p	GO:0000245,GO:0000354,GO:0000785,GO:0000974,GO:0002230,GO:0003682,GO:0003688,GO:0006270,GO:0071004,GO:0071006,GO:0071007,GO:0071008,GO:0071011,GO:0071013,GO:0098779,GO:0098792	K12869-ko03040 Spliceosome	KOG1915-Cell cycle control protein (crooked neck)[D]
YPR021C	17.5516	35.0346	-0.99718	1.08425e-109	4.49044e-109	-	AGC1	amino acid transporter AGC1	GO:0003735,GO:0005313,GO:0005509,GO:0005743,GO:0006412,GO:0015183,GO:0015292,GO:0015297,GO:0015810,GO:0015813,GO:0016021,GO:0044271,GO:0055085,GO:1990816	-	KOG0751-Mitochondrial aspartate/glutamate carrier protein Aralar/Citrin (contains EF-hand Ca2+-binding domains)[C]
YKL096W	122.413	69.1037	0.82492	1.1215e-109	4.64164e-109	-	CWP1	Cwp1p	GO:0005199,GO:0005576,GO:0005628,GO:0009277,GO:0031225,GO:0031505,GO:0032120,GO:0071597	-	-
YJR106W	54.3851	33.9902	0.67809	1.47256e-109	6.09055e-109	-	ECM27	Ecm27p	GO:0016021,GO:0055085	-	KOG2399-K+-dependent Na+:Ca2+ antiporter[P]
YOR206W	17.6395	6.34706	1.47465	1.53559e-109	6.34702e-109	up	NOC2	mRNA-binding ribosome synthesis protein NOC2	GO:0005634,GO:0005654,GO:0005730,GO:0030687,GO:0030690,GO:0030691,GO:0042273	-	KOG2256-Predicted protein involved in nuclear export of pre-ribosomes[J]
YNL157W	683.742	542.798	0.333037	1.82386e-109	7.53353e-109	-	IGO1	phosphatase regulator	GO:0000932,GO:0005634,GO:0019208,GO:0048255	-	KOG4076-Regulator of ATP-sensitive K+ channels Alpha-endosulfine/ARPP-19 and related cAMP-regulated phosphoproteins[TU]
YCR077C	34.2334	59.7774	-0.804194	2.00227e-109	8.265e-109	-	PAT1	Pat1p	GO:0000290,GO:0000776,GO:0000932,GO:0001731,GO:0003682,GO:0003723,GO:0003729,GO:0005634,GO:0005737,GO:0006397,GO:0006446,GO:0007049,GO:0007059,GO:0010494,GO:0022627,GO:0033962,GO:0045947,GO:0051301,GO:0061641,GO:1990726	-	KOG4592-Uncharacterized conserved protein[S]
YJR073C	1116.46	970.947	0.201464	7.2151e-109	2.97629e-108	-	OPI3	bifunctional phosphatidyl-N-methylethanolamine N-methyltransferase/phosphatidyl-N-dimethylethanolamine N-methyltransferase	GO:0000773,GO:0004608,GO:0005789,GO:0006656,GO:0016021,GO:0080101	K00551-ko00564 Glycerophospholipid metabolism	KOG4142-Phospholipid methyltransferase[I]
YFR050C	260.87	188.901	0.465703	7.93503e-109	3.2711e-108	-	PRE4	proteasome core particle subunit beta 7	GO:0004298,GO:0005634,GO:0005737,GO:0005789,GO:0005839,GO:0010499,GO:0019774,GO:0034515,GO:0043161,GO:0043248,GO:0051603	K02736-ko03050 Proteasome;ko05010 Alzheimer disease;ko05012 Parkinson disease;ko05014 Amyotrophic lateral sclerosis;ko05016 Huntington disease;ko05017 Spinocerebellar ataxia;ko05020 Prion disease;ko05022 Pathways of neurodegeneration - multiple diseases	KOG0185-20S proteasome, regulatory subunit beta type PSMB4/PRE4[O]
YGL083W	18.3403	37.2067	-1.02055	2.22666e-108	9.17301e-108	down	SCY1	Scy1p	GO:0004672,GO:0005524	-	KOG2137-Protein kinase[T]
YOR328W	30.2321	19.9782	0.597655	2.85141e-108	1.1739e-107	-	PDR10	ATP-binding cassette multidrug transporter PDR10	GO:0005524,GO:0005886,GO:0006855,GO:0008559,GO:0016021,GO:0035690,GO:0042626,GO:0046618	-	KOG0065-Pleiotropic drug resistance proteins (PDR1-15), ABC superfamily[Q]
YOR134W	135.625	206.321	-0.605266	2.93116e-108	1.20593e-107	-	BAG7	GTPase-activating protein BAG7	GO:0002230,GO:0005096,GO:0005622,GO:0007165,GO:0034260,GO:0035024,GO:0035556,GO:0043547,GO:0046872,GO:0098779,GO:0098792	-	KOG2710-Rho GTPase-activating protein[TZ]
YJR024C	43.907	14.0901	1.63977	2.98847e-108	1.2287e-107	up	MDE1	methylthioribulose 1-phosphate dehydratase MDE1	GO:0005737,GO:0005829,GO:0008270,GO:0019284,GO:0019509,GO:0046570	K08964-ko00270 Cysteine and methionine metabolism	KOG2631-Class II aldolase/adducin N-terminal domain protein[G]
YOR355W	35.7306	16.644	1.10216	9.99229e-108	4.1056e-107	up	GDS1	Gds1p	GO:0009060	-	-
YPR028W	825.876	1100.73	-0.414459	1.10008e-107	4.51699e-107	-	YOP1	Yop1p	GO:0000139,GO:0005783,GO:0005789,GO:0007029,GO:0016021,GO:0016192,GO:0048309,GO:0051292,GO:0071782,GO:0071786	-	KOG1725-Protein involved in membrane traffic (YOP1/TB2/DP1/HVA22 family)[U]
YCR083W	133.907	59.5006	1.17026	1.52668e-107	6.26451e-107	up	TRX3	Trx3p	GO:0000103,GO:0005623,GO:0005739,GO:0006457,GO:0006662,GO:0015035,GO:0015036,GO:0016671,GO:0034599,GO:0045454	K03671-ko04621 NOD-like receptor signaling pathway;ko05132 Salmonella infection;ko05012 Parkinson disease;ko05418 Fluid shear stress and atherosclerosis	KOG0907-Thioredoxin[O]
YNL006W	154.132	101.749	0.599147	1.55316e-107	6.36898e-107	-	LST8	TOR complex subunit LST8	GO:0000139,GO:0001558,GO:0007165,GO:0010008,GO:0030295,GO:0030950,GO:0031234,GO:0031505,GO:0031929,GO:0031930,GO:0031931,GO:0031932,GO:0034399	K08266-ko04151 PI3K-Akt signaling pathway;ko04150 mTOR signaling pathway;ko04140 Autophagy - animal;ko04138 Autophagy - yeast;ko04136 Autophagy - other;ko04714 Thermogenesis	KOG0315-G-protein beta subunit-like protein (contains WD40 repeats)[R]
YBL059C-A	156.266	69.546	1.16797	2.04243e-107	8.3698e-107	up	CMC2	Cmc2p	GO:0005743,GO:0005758,GO:0033108,GO:0046872	-	KOG4148-Uncharacterized conserved protein[S]
YJL113W	6.37965	1.91663	1.7349	2.41608e-107	9.89451e-107	up	YJL113W	gag-pol fusion protein	GO:0000943,GO:0003723,GO:0032197	-	-
YBR163W	11.8887	30.5405	-1.36114	2.98126e-107	1.2201e-106	down	EXO5	Exo5p	GO:0000002,GO:0003677,GO:0005739,GO:0045145,GO:0046872,GO:0051539	-	-
YPL239W	77.485	32.6732	1.24581	3.26574e-107	1.33566e-106	up	YAR1	Yar1p	GO:0000056,GO:0005634,GO:0006970,GO:0032880,GO:0034599,GO:0042274,GO:0051082	-	KOG0508-Ankyrin repeat protein[R]
YJR061W	28.977	16.0236	0.854709	3.73259e-107	1.52559e-106	-	MNN14	Mnn14p	-	-	-
YDR080W	29.6167	16.8897	0.810264	4.31321e-107	1.76174e-106	-	VPS41	Vps41p	GO:0000329,GO:0005622,GO:0005770,GO:0006624,GO:0006886,GO:0007033,GO:0008270,GO:0015031,GO:0016192,GO:0016236,GO:0017137,GO:0030897,GO:0032258,GO:0032889,GO:0033263,GO:0034727,GO:0035542,GO:0042144	K20184-ko04138 Autophagy - yeast;ko05132 Salmonella infection	KOG2066-Vacuolar assembly/sorting protein VPS41[U]
YML057W	129.033	186.102	-0.528354	4.35472e-107	1.77754e-106	-	CMP2	calcineurin catalytic subunit A	GO:0000754,GO:0004721,GO:0005955,GO:0006873,GO:0046872	K04348-ko04010 MAPK signaling pathway;ko04310 Wnt signaling pathway;ko04370 VEGF signaling pathway;ko04020 Calcium signaling pathway;ko04022 cGMP-PKG signaling pathway;ko04114 Oocyte meiosis;ko04218 Cellular senescence;ko04625 C-type lectin receptor signaling pathway;ko04650 Natural killer cell mediated cytotoxicity;ko04660 T cell receptor signaling pathway;ko04658 Th1 and Th2 cell differentiatio…	KOG0375-Serine-threonine phosphatase 2B, catalytic subunit[R]
YFL018C	400.274	343.432	0.220962	8.75738e-107	3.5723e-106	-	LPD1	dihydrolipoyl dehydrogenase	GO:0004148,GO:0004375,GO:0004591,GO:0004738,GO:0005623,GO:0005960,GO:0005967,GO:0006090,GO:0006103,GO:0006546,GO:0006550,GO:0006552,GO:0006564,GO:0006574,GO:0009353,GO:0042645,GO:0042743,GO:0045454,GO:0050660	K00382-ko00010 Glycolysis / Gluconeogenesis;ko00020 Citrate cycle (TCA cycle);ko00620 Pyruvate metabolism;ko00630 Glyoxylate and dicarboxylate metabolism;ko00640 Propanoate metabolism;ko00260 Glycine, serine and threonine metabolism;ko00280 Valine, leucine and isoleucine degradation;ko00310 Lysine degradation;ko00380 Tryptophan metabolism;ko00785 Lipoic acid metabolism	KOG1335-Dihydrolipoamide dehydrogenase[C]
YER012W	299.307	210.207	0.509811	1.07104e-106	4.36613e-106	-	PRE1	proteasome core particle subunit beta 4	GO:0004298,GO:0005634,GO:0005737,GO:0005789,GO:0005839,GO:0010499,GO:0019774,GO:0034515,GO:0043161,GO:0051603,GO:0061133	K02734-ko03050 Proteasome;ko05010 Alzheimer disease;ko05012 Parkinson disease;ko05014 Amyotrophic lateral sclerosis;ko05016 Huntington disease;ko05017 Spinocerebellar ataxia;ko05020 Prion disease;ko05022 Pathways of neurodegeneration - multiple diseases	KOG0177-20S proteasome, regulatory subunit beta type PSMB2/PRE1[O]
YPR158C-D	21.1662	34.4796	-0.703981	1.72515e-106	7.02802e-106	-	YPR158C-D	gag-pol fusion protein	GO:0000943,GO:0003723,GO:0005737,GO:0032197	-	-
YMR122W-A	1030.1	1461.49	-0.504666	2.39985e-106	9.77027e-106	-	NCW1	Ncw1p	GO:0005789,GO:0016021	-	-
YGR063C	39.7532	125.555	-1.65918	2.97001e-106	1.20836e-105	down	SPT4	transcription elongation factor SPT4	GO:0000182,GO:0000398,GO:0000775,GO:0000993,GO:0001181,GO:0005634,GO:0006325,GO:0006342,GO:0006351,GO:0006355,GO:0006370,GO:0007059,GO:0008270,GO:0008298,GO:0032044,GO:0032786,GO:0032968,GO:0090262,GO:2000232,GO:2001208,GO:2001209	K15171-ko03250 Viral life cycle - HIV-1	KOG3490-Transcription elongation factor SPT4[K]
YDR456W	68.3869	108.224	-0.662225	3.24347e-106	1.31876e-105	-	NHX1	bifunctional K:H/Na:H antiporter NHX1	GO:0000329,GO:0005769,GO:0005770,GO:0005802,GO:0006885,GO:0007035,GO:0015385,GO:0015386,GO:0016021,GO:0030004,GO:0031902,GO:0035725,GO:0071805	K12041-ko04260 Cardiac muscle contraction	KOG1965-Sodium/hydrogen exchanger protein[P]
[truncated: 4,888 more rows]
